# Supplementary material for: Detection of Illicit Conservation Treatments in Sea Bass (Dicentrarchus labrax): Application and Data Integration of NIR Spectrometers
Source: Foods. 2024 Oct 28;13(21):3443. doi: 10.3390/foods13213443 (PMC11544956; doi:10.3390/foods13213443)
Supplement: Supplementary file 1 [file foods-13-03443-s001.zip]

Archive with 1 entries (1 files):
- dataset NIR VIAVI.xlsx
