# Supplementary material for: Detection of Illicit Conservation Treatments in Sea Bass (Dicentrarchus labrax): Application and Data Integration of NIR Spectrometers
Source: Foods. 2024 Oct 28;13(21):3443. doi: 10.3390/foods13213443 (PMC11544956; doi:10.3390/foods13213443)
Supplement: Supplementary file 1 [file foods-13-03443-s001.zip › dataset NIR VIAVI.xlsx]

## Sheet: Foglio1
	DAY	FISH N°	MATRIX	CONTROL/TREATED	TIME (3H/24H)	MATRIX	REPLICATE N°	wavenlenght (nm)	914.294	920.489	926.683	932.877	939.072	945.266	951.46	957.655	963.849	970.044	976.238	982.432	988.627	994.821	1001.01	1007.21	1013.4	1019.6	1025.79	1031.99	1038.18	1044.38	1050.57	1056.76	1062.96	1069.15	1075.35	1081.54	1087.74	1093.93	1100.12	1106.32	1112.51	1118.71	1124.9	1131.1	1137.29	1143.48	1149.68	1155.87	1162.07
EF01C03_01	01	01	EYE	C	03	E	01		0.987671	0.970015	0.951212	0.936032	0.922552	0.909752	0.906898	0.908909	0.909859	0.908247	0.905671	0.900878	0.898749	0.89373	0.88916	0.884685	0.879724	0.873005	0.865921	0.860039	0.854665	0.84941	0.844845	0.841209	0.837142	0.836023	0.833114	0.832793	0.832627	0.833132	0.834584	0.836181	0.83893	0.842798	0.849478	0.862792	0.886974	0.916876	0.942797	0.961314	0.972672
EF01C03_02	01	01	EYE	C	03	E	02		0.927811	0.910782	0.892955	0.874634	0.858965	0.847131	0.842392	0.845844	0.846077	0.845071	0.843435	0.841024	0.839782	0.834515	0.833291	0.827794	0.823704	0.818256	0.812358	0.808063	0.803566	0.79964	0.796221	0.792519	0.790574	0.789567	0.788543	0.788338	0.789176	0.790725	0.793189	0.795675	0.798467	0.803036	0.809675	0.823935	0.847708	0.876193	0.901528	0.919595	0.931018
EF01C03_03	01	01	EYE	C	03	E	03		0.885438	0.866082	0.848379	0.830151	0.812516	0.801599	0.797181	0.800401	0.800527	0.799622	0.799243	0.797852	0.795115	0.791566	0.788523	0.78441	0.781989	0.775665	0.770987	0.767032	0.76352	0.75985	0.757144	0.754661	0.752784	0.752172	0.751645	0.751838	0.753393	0.7553	0.75773	0.760879	0.763636	0.768025	0.775301	0.788934	0.811333	0.838981	0.863068	0.880405	0.891874
EF05C03_01	03	05	EYE	C	03	E	01		1.08649	1.07275	1.05933	1.04182	1.02476	1.01252	1.00649	1.00815	1.00442	1.00166	0.995178	0.986567	0.976777	0.966849	0.957209	0.9463	0.934623	0.924474	0.913033	0.902365	0.893028	0.883521	0.875884	0.86768	0.861124	0.8549	0.849762	0.845806	0.841892	0.839995	0.837767	0.836194	0.83488	0.834173	0.838449	0.850124	0.873027	0.902511	0.928979	0.946327	0.95642
EF05C03_02	03	05	EYE	C	03	E	02		1.08267	1.06965	1.0532	1.03463	1.01863	1.00705	1.00113	1.00158	0.998078	0.994149	0.988151	0.978797	0.970756	0.959915	0.949833	0.939504	0.928286	0.917757	0.906814	0.895807	0.886272	0.877155	0.868675	0.860854	0.853575	0.848172	0.842914	0.839256	0.836038	0.833556	0.831598	0.829869	0.82881	0.828324	0.83204	0.844488	0.867288	0.896544	0.923651	0.941299	0.951043
EF05C03_03	03	05	EYE	C	03	E	03		1.07335	1.05967	1.04135	1.02113	1.00304	0.991329	0.985414	0.986513	0.982495	0.979124	0.971555	0.964317	0.953816	0.945299	0.934147	0.923078	0.911326	0.901213	0.889931	0.87938	0.870252	0.860859	0.852729	0.84468	0.838246	0.832545	0.82803	0.824096	0.821065	0.81921	0.81748	0.815533	0.815047	0.814372	0.818434	0.830968	0.853895	0.884122	0.911211	0.928732	0.938545
EF09C03_01	05	09	EYE	C	03	E	01		0.918906	0.909796	0.896195	0.88642	0.880731	0.872769	0.869809	0.870298	0.871023	0.871307	0.868507	0.866654	0.866962	0.862623	0.860614	0.857397	0.853903	0.848595	0.844459	0.840475	0.83572	0.829391	0.824043	0.81892	0.814739	0.80979	0.807492	0.804795	0.801565	0.800302	0.79832	0.796955	0.794914	0.794097	0.796926	0.804487	0.821635	0.841144	0.857791	0.87013	0.878548
EF09C03_02	05	09	EYE	C	03	E	02		0.944185	0.937351	0.925995	0.916095	0.905202	0.899518	0.899066	0.898045	0.899167	0.895714	0.890006	0.884876	0.881124	0.872944	0.867653	0.858761	0.852728	0.844032	0.835928	0.829355	0.821545	0.814174	0.806234	0.798744	0.793209	0.786239	0.782216	0.777911	0.773814	0.770093	0.767082	0.764145	0.760849	0.757772	0.759151	0.767393	0.785915	0.809404	0.829874	0.843629	0.851276
EF09C03_03	05	09	EYE	C	03	E	03		0.887089	0.877124	0.863817	0.848662	0.839877	0.833565	0.83206	0.829632	0.830677	0.830466	0.823642	0.820545	0.81473	0.808263	0.802033	0.79533	0.788822	0.780446	0.7735	0.766003	0.758627	0.750721	0.743917	0.737494	0.732783	0.726715	0.723381	0.719778	0.716902	0.715085	0.71244	0.71024	0.708348	0.707039	0.709907	0.719785	0.739278	0.764488	0.787098	0.802149	0.811059
EF13C03_01	07	13	EYE	C	03	E	01		1.09537	1.08905	1.07302	1.06005	1.05009	1.04284	1.04013	1.04065	1.04085	1.0386	1.03177	1.02638	1.01786	1.01069	1.00253	0.993828	0.986664	0.976584	0.968611	0.95963	0.950241	0.942264	0.935448	0.929005	0.923319	0.917914	0.914258	0.911099	0.909553	0.908471	0.907912	0.908106	0.90834	0.910354	0.915637	0.929706	0.954897	0.986356	1.01362	1.03304	1.04456
EF13C03_02	07	13	EYE	C	03	E	02		1.10046	1.09162	1.07569	1.06331	1.05465	1.04751	1.04611	1.04761	1.04575	1.04347	1.0361	1.0294	1.02336	1.01573	1.00726	0.999323	0.991832	0.983278	0.973948	0.964651	0.955731	0.948908	0.941027	0.934957	0.928972	0.923304	0.920559	0.916574	0.915882	0.914563	0.913748	0.913736	0.914206	0.916035	0.921626	0.935676	0.961007	0.992249	1.01921	1.03824	1.04929
EF13C03_03	07	13	EYE	C	03	E	03		1.11215	1.10086	1.08221	1.06657	1.05817	1.04822	1.04802	1.04959	1.04943	1.0467	1.03941	1.03355	1.02469	1.01838	1.01079	1.00046	0.994966	0.984227	0.975776	0.967189	0.958082	0.949649	0.942434	0.936959	0.930873	0.926329	0.922874	0.919903	0.918553	0.917626	0.917187	0.917981	0.919228	0.9209	0.926826	0.940423	0.96678	0.998289	1.02684	1.04596	1.05747
EF17C03_01	09	17	EYE	C	03	E	01		1.18123	1.17299	1.16532	1.15832	1.15096	1.13805	1.13544	1.13644	1.13306	1.12646	1.11715	1.11183	1.10212	1.09566	1.08532	1.07382	1.06125	1.0508	1.04044	1.02912	1.01765	1.00961	0.999281	0.989192	0.981885	0.975215	0.96984	0.964561	0.960327	0.957425	0.955693	0.954937	0.953192	0.954228	0.960062	0.974938	1.0035	1.03996	1.07101	1.09111	1.10214
EF17C03_02	09	17	EYE	C	03	E	02		1.1635	1.14948	1.14301	1.13219	1.11835	1.10926	1.10679	1.10748	1.10555	1.09884	1.09045	1.08245	1.07602	1.06684	1.05594	1.04664	1.03491	1.02416	1.01262	1.00139	0.991728	0.982741	0.972491	0.963287	0.956625	0.949939	0.945052	0.939716	0.936042	0.933573	0.932325	0.931937	0.930651	0.931993	0.93779	0.953151	0.982431	1.01886	1.0511	1.07135	1.08246
EF17C03_03	09	17	EYE	C	03	E	03		1.15362	1.14106	1.1317	1.11987	1.1079	1.09841	1.09381	1.09695	1.0955	1.0875	1.08028	1.07395	1.06359	1.05539	1.04399	1.03433	1.02242	1.01258	1.00088	0.989557	0.979821	0.969973	0.960496	0.952678	0.94457	0.938465	0.93351	0.928709	0.924945	0.922934	0.922137	0.921636	0.920295	0.921526	0.928426	0.94423	0.974145	1.01113	1.04454	1.06517	1.07626
EF23C03_01	11	23	EYE	C	03	E	01		1.03407	1.01747	0.999391	0.978052	0.964031	0.956398	0.953111	0.952384	0.951491	0.948462	0.943822	0.937689	0.929371	0.922674	0.913265	0.904204	0.895204	0.885095	0.875318	0.866883	0.858381	0.850346	0.842531	0.836474	0.830831	0.826641	0.822711	0.819405	0.818767	0.817847	0.81736	0.817871	0.818964	0.821077	0.827472	0.842367	0.869257	0.902845	0.932504	0.95235	0.963903
EF23C03_02	11	23	EYE	C	03	E	02		1.02193	1.00413	0.988965	0.972231	0.957968	0.949798	0.946574	0.945162	0.944431	0.938994	0.934105	0.929847	0.922885	0.915569	0.906695	0.898118	0.890352	0.881324	0.871789	0.86359	0.856526	0.848593	0.841978	0.835949	0.830332	0.827119	0.823168	0.820286	0.819193	0.818253	0.817749	0.817881	0.818967	0.820378	0.825743	0.838193	0.860693	0.88878	0.913933	0.930983	0.940733
EF23C03_03	11	23	EYE	C	03	E	03		0.926078	0.907243	0.889855	0.868354	0.853129	0.846696	0.844082	0.843107	0.844759	0.842647	0.84035	0.837415	0.834072	0.829434	0.823741	0.818294	0.813267	0.806641	0.800593	0.794779	0.789399	0.784064	0.779693	0.775253	0.772007	0.769774	0.76825	0.767108	0.767489	0.768087	0.769143	0.770914	0.77293	0.776116	0.782075	0.794454	0.813981	0.838605	0.860359	0.87609	0.886493
EF02T03_01	01	02	EYE	T	03	E	01		1.16043	1.14899	1.13488	1.12231	1.11314	1.10742	1.10499	1.10536	1.10661	1.10051	1.09593	1.09422	1.08989	1.08324	1.07607	1.06802	1.06173	1.05453	1.04588	1.03747	1.03048	1.02124	1.0151	1.00739	1.00223	0.997899	0.993935	0.991224	0.989478	0.989392	0.988774	0.988635	0.989754	0.992893	0.999323	1.01561	1.04363	1.07743	1.10566	1.12518	1.13803
EF02T03_02	01	02	EYE	T	03	E	02		1.1289	1.11462	1.09758	1.08376	1.07369	1.0665	1.06226	1.06285	1.06246	1.0576	1.05449	1.05051	1.04718	1.03906	1.0322	1.0258	1.01864	1.01006	1.00326	0.995559	0.988359	0.979194	0.97361	0.967373	0.961322	0.958082	0.955167	0.95276	0.95132	0.950888	0.951213	0.951875	0.952748	0.956451	0.96305	0.979246	1.0067	1.04043	1.06906	1.08803	1.10034
EF02T03_03	01	02	EYE	T	03	E	03		1.08212	1.0686	1.04827	1.0308	1.01967	1.01217	1.00881	1.00916	1.0098	1.00757	1.00386	0.999777	0.995399	0.989364	0.98217	0.975699	0.968597	0.959583	0.952309	0.944313	0.937011	0.928668	0.92347	0.917113	0.912234	0.909154	0.905976	0.904354	0.903607	0.903898	0.904957	0.906213	0.908183	0.911774	0.919164	0.936144	0.964667	0.998895	1.02963	1.05047	1.06319
EF06T03_01	03	06	EYE	T	03	E	01		1.13643	1.12692	1.11495	1.10112	1.08981	1.08043	1.07823	1.0776	1.07565	1.07026	1.06575	1.05853	1.0515	1.04383	1.03626	1.02969	1.02111	1.01255	1.00374	0.997122	0.987856	0.979517	0.972504	0.966437	0.959086	0.955454	0.950369	0.947052	0.944919	0.942706	0.940223	0.939586	0.93888	0.938111	0.942175	0.952875	0.973562	1.00037	1.02295	1.03856	1.04895
EF06T03_02	03	06	EYE	T	03	E	02		1.15858	1.14941	1.13915	1.12397	1.11342	1.10958	1.10591	1.1018	1.09887	1.09419	1.09028	1.08443	1.0761	1.07239	1.06135	1.05568	1.04883	1.03937	1.03076	1.02349	1.01519	1.00775	1.00158	0.993971	0.987283	0.98243	0.97934	0.974756	0.972105	0.969884	0.967263	0.966667	0.965385	0.964549	0.967949	0.978367	0.997912	1.024	1.046	1.06074	1.07061
EF06T03_03	03	06	EYE	T	03	E	03		1.15301	1.14199	1.13248	1.11824	1.10729	1.10219	1.09973	1.09749	1.09281	1.08865	1.08483	1.07792	1.07124	1.06512	1.05858	1.04804	1.04176	1.03279	1.0246	1.01674	1.00889	1.00263	0.995126	0.988626	0.980777	0.977587	0.972734	0.969069	0.966647	0.964651	0.962295	0.960806	0.95974	0.959621	0.963148	0.973618	0.99312	1.01954	1.04102	1.05672	1.06657
EF10T03_01	05	10	EYE	T	03	E	01		0.891465	0.87329	0.853279	0.83531	0.820324	0.811823	0.806369	0.805249	0.804142	0.801143	0.794585	0.79023	0.785189	0.77767	0.770207	0.761899	0.755009	0.746928	0.737181	0.728751	0.721407	0.713304	0.707997	0.700805	0.695681	0.691616	0.688168	0.685392	0.683947	0.683276	0.682664	0.682499	0.683133	0.684742	0.689396	0.701447	0.723152	0.75152	0.776984	0.794698	0.804051
EF10T03_02	05	10	EYE	T	03	E	02		0.899877	0.880891	0.858564	0.840605	0.823026	0.810245	0.805424	0.804825	0.804737	0.801974	0.796122	0.790674	0.783224	0.775328	0.767761	0.758716	0.751252	0.741087	0.730282	0.721055	0.712734	0.703432	0.696354	0.688793	0.684214	0.679374	0.675332	0.672155	0.670095	0.669392	0.668957	0.669296	0.669305	0.67141	0.67666	0.690924	0.717098	0.750649	0.780932	0.802047	0.813692
EF10T03_03	05	10	EYE	T	03	E	03		0.826899	0.80456	0.783777	0.764052	0.746333	0.735817	0.732224	0.731886	0.731199	0.727887	0.72347	0.716817	0.711885	0.7034	0.695446	0.687471	0.678788	0.670292	0.660444	0.652042	0.643804	0.636396	0.629729	0.622824	0.61845	0.614385	0.610878	0.608622	0.607172	0.605732	0.605652	0.606391	0.606385	0.608266	0.613858	0.627343	0.651672	0.683535	0.71243	0.731776	0.743243
EF14T03_01	07	14	EYE	T	03	E	01		1.07524	1.05818	1.04005	1.0246	1.01522	1.00531	1.00145	1.00098	1.00163	0.998353	0.994021	0.99088	0.984084	0.977974	0.970134	0.962343	0.955888	0.947813	0.938379	0.929965	0.921335	0.914849	0.908044	0.90248	0.896012	0.893669	0.889929	0.886966	0.885859	0.884763	0.885095	0.886048	0.887321	0.889597	0.895272	0.909728	0.934432	0.965971	0.994506	1.01388	1.02664
EF14T03_02	07	14	EYE	T	03	E	02		1.07328	1.0556	1.04014	1.02284	1.01042	1.00124	0.998517	1.00066	0.999738	0.996563	0.991036	0.988096	0.980214	0.974568	0.968974	0.959165	0.952016	0.944217	0.935009	0.926824	0.918343	0.911352	0.904089	0.89874	0.89304	0.890298	0.886127	0.884343	0.882873	0.882343	0.882781	0.882945	0.884726	0.887101	0.893218	0.90686	0.932347	0.964668	0.992699	1.01248	1.02526
EF14T03_03	07	14	EYE	T	03	E	03		1.06807	1.05297	1.03675	1.01812	1.00632	0.997571	0.994807	0.99613	0.996439	0.991014	0.988096	0.982777	0.976533	0.969903	0.963596	0.955165	0.947325	0.939841	0.93011	0.922227	0.91333	0.907285	0.90024	0.894473	0.888984	0.88585	0.882409	0.88026	0.878947	0.878093	0.878673	0.879854	0.880919	0.882997	0.889194	0.903261	0.929476	0.961251	0.990057	1.00976	1.0221
EF18T03_01	09	18	EYE	T	03	E	01		1.25048	1.24693	1.22773	1.22041	1.21125	1.20133	1.19877	1.19518	1.19121	1.1883	1.17442	1.16741	1.16091	1.14864	1.14	1.12799	1.11549	1.10489	1.09013	1.07631	1.06318	1.05035	1.03634	1.02619	1.01487	1.00512	0.99725	0.989904	0.984112	0.979141	0.975422	0.973017	0.970052	0.968972	0.973477	0.987004	1.0137	1.04753	1.07553	1.09515	1.10562
EF18T03_02	09	18	EYE	T	03	E	02		1.24358	1.23452	1.2215	1.21343	1.20158	1.19159	1.18834	1.18903	1.18656	1.17592	1.16868	1.16177	1.1532	1.14176	1.13153	1.12208	1.10996	1.0966	1.08251	1.06798	1.05536	1.0431	1.02957	1.01885	1.00796	0.998703	0.991061	0.984012	0.977805	0.973804	0.969661	0.96681	0.964094	0.963912	0.967888	0.982673	1.00921	1.04291	1.07071	1.09025	1.10075
EF18T03_03	09	18	EYE	T	03	E	03		1.23365	1.22114	1.20998	1.20324	1.191	1.18101	1.18028	1.17866	1.17712	1.16959	1.15959	1.15137	1.1435	1.13299	1.12324	1.11431	1.09951	1.08855	1.0736	1.05981	1.04646	1.03598	1.02185	1.01064	1.00023	0.990599	0.983272	0.975785	0.970822	0.967084	0.961838	0.960666	0.956955	0.957067	0.960574	0.975986	1.00354	1.03645	1.06601	1.08605	1.09599
EF24T03_01	11	24	EYE	T	03	E	01		1.03578	1.01732	0.99813	0.978248	0.962626	0.952478	0.948928	0.948057	0.947722	0.942759	0.938659	0.928571	0.920856	0.909554	0.901101	0.88961	0.878306	0.867253	0.856259	0.845848	0.835731	0.826378	0.818078	0.811207	0.804841	0.799818	0.796188	0.79319	0.790994	0.789969	0.79042	0.790892	0.791845	0.79436	0.801299	0.817159	0.845336	0.881101	0.911818	0.933857	0.947179
EF24T03_02	11	24	EYE	T	03	E	02		1.03347	1.01688	0.99763	0.977869	0.962273	0.95217	0.948722	0.947899	0.947523	0.942408	0.937194	0.928406	0.919724	0.910497	0.900045	0.889544	0.878246	0.86718	0.855524	0.846463	0.835651	0.826326	0.818554	0.811173	0.804805	0.799829	0.796591	0.79273	0.791396	0.790329	0.790773	0.791236	0.792517	0.795028	0.801608	0.817138	0.845642	0.881111	0.912116	0.933072	0.946776
EF24T03_03	11	24	EYE	T	03	E	03		1.07016	1.05394	1.03656	1.01699	1.00357	0.995303	0.991669	0.991033	0.990031	0.987087	0.981631	0.971008	0.96177	0.952983	0.943202	0.931214	0.920273	0.909176	0.898034	0.88753	0.877013	0.867511	0.859649	0.852163	0.844642	0.838855	0.835707	0.831898	0.829509	0.828535	0.828281	0.828925	0.829601	0.832	0.838556	0.854089	0.883004	0.918158	0.949409	0.970218	0.983282
EF03C24_01	02	03	EYE	C	24	E	01		1.06718	1.06827	1.06845	1.06795	1.06554	1.06311	1.06128	1.0609	1.05751	1.05563	1.04883	1.04267	1.03848	1.03354	1.02711	1.02236	1.01767	1.01041	1.00374	0.999713	0.993749	0.988182	0.98433	0.979582	0.976246	0.97288	0.969134	0.967246	0.965172	0.963973	0.962463	0.961536	0.960858	0.960506	0.963093	0.971632	0.986481	1.00399	1.01927	1.02976	1.03454
EF03C24_02	02	03	EYE	C	24	E	02		1.00185	0.9973	0.992984	0.987946	0.980425	0.977007	0.976711	0.977717	0.975363	0.973019	0.968121	0.962746	0.957916	0.951961	0.946186	0.940131	0.934391	0.927985	0.922716	0.916549	0.911344	0.907066	0.903424	0.899171	0.896118	0.893568	0.890827	0.889617	0.88888	0.887969	0.888008	0.888371	0.888158	0.889513	0.893081	0.902214	0.918773	0.938697	0.955933	0.967964	0.973339
EF03C24_03	02	03	EYE	C	24	E	03		0.976301	0.969805	0.96457	0.954848	0.948732	0.944565	0.943713	0.94355	0.940357	0.938328	0.932712	0.927282	0.923382	0.917282	0.909852	0.904293	0.898116	0.891597	0.88545	0.879975	0.875398	0.869714	0.865352	0.862254	0.858568	0.856394	0.853667	0.852336	0.852426	0.851565	0.851231	0.851998	0.852315	0.853682	0.85813	0.867358	0.884599	0.905968	0.923771	0.936311	0.942867
EF07C24_01	04	07	EYE	C	24	E	01		1.17674	1.17447	1.16942	1.16054	1.15539	1.15036	1.14574	1.14332	1.14157	1.13535	1.13108	1.12849	1.11978	1.11699	1.1078	1.10143	1.09561	1.08855	1.07975	1.07231	1.0655	1.05573	1.05057	1.04167	1.03655	1.02906	1.02406	1.01957	1.01523	1.01182	1.00794	1.00418	1.00132	0.998426	0.998627	1.00646	1.02117	1.03999	1.05999	1.07336	1.08248
EF07C24_02	04	07	EYE	C	24	E	02		1.1905	1.18949	1.17824	1.16787	1.1641	1.15958	1.15829	1.15466	1.15287	1.14944	1.14103	1.13975	1.1298	1.12502	1.11838	1.11132	1.10619	1.0959	1.08672	1.08103	1.07471	1.06436	1.05785	1.05027	1.0439	1.0376	1.03144	1.02733	1.02332	1.01955	1.01591	1.01238	1.00974	1.00648	1.00747	1.01515	1.0304	1.0509	1.07047	1.08384	1.09286
EF07C24_03	04	07	EYE	C	24	E	03		1.18533	1.18269	1.17668	1.16829	1.16374	1.15719	1.15594	1.15305	1.15291	1.14566	1.14087	1.13771	1.12823	1.12342	1.11544	1.10861	1.10363	1.09356	1.08563	1.07784	1.07278	1.06252	1.05612	1.04948	1.04233	1.03451	1.03002	1.02527	1.022	1.01766	1.01471	1.01125	1.00808	1.00597	1.00699	1.01416	1.02995	1.05041	1.07055	1.08439	1.09239
EF11C24_01	06	11	EYE	C	24	E	01		1.02921	1.0131	0.99753	0.981434	0.970346	0.962287	0.960885	0.962232	0.959902	0.955434	0.950761	0.94283	0.936546	0.928763	0.921966	0.913007	0.904171	0.894392	0.886106	0.877387	0.86885	0.86056	0.854922	0.848371	0.842842	0.838294	0.834523	0.831363	0.829538	0.827483	0.827019	0.826585	0.826527	0.827845	0.832026	0.8431	0.864142	0.892188	0.917477	0.934477	0.944987
EF11C24_02	06	11	EYE	C	24	E	02		1.02735	1.01226	0.998354	0.981853	0.970597	0.963272	0.962127	0.960661	0.95891	0.95568	0.951131	0.943918	0.935554	0.928739	0.9201	0.912228	0.903411	0.893676	0.884734	0.876776	0.868329	0.860658	0.855021	0.848442	0.842914	0.838308	0.835069	0.832354	0.829559	0.827957	0.827467	0.827008	0.827306	0.828588	0.832769	0.843486	0.865274	0.89293	0.918279	0.93526	0.944999
EF11C24_03	06	11	EYE	C	24	E	03		1.03497	1.0187	1.00763	0.992164	0.979614	0.972662	0.969207	0.969988	0.967741	0.965511	0.961463	0.952513	0.945809	0.938314	0.931013	0.922366	0.912878	0.90329	0.894457	0.88588	0.876894	0.869345	0.863269	0.857361	0.851393	0.84689	0.842817	0.839783	0.837548	0.836078	0.835234	0.835288	0.834901	0.835911	0.840287	0.851284	0.872832	0.900726	0.926284	0.943354	0.953391
EF15C24_01	08	15	EYE	C	24	E	01		1.1993	1.19786	1.19267	1.17611	1.16588	1.16417	1.16199	1.15839	1.16016	1.15488	1.14874	1.13797	1.13339	1.12597	1.11459	1.10402	1.09482	1.08312	1.07209	1.0587	1.04571	1.03494	1.02337	1.01264	1.00245	0.992305	0.98524	0.979852	0.974475	0.969017	0.966336	0.963337	0.960477	0.959824	0.962551	0.976697	1.00324	1.03395	1.06189	1.08186	1.09345
EF15C24_02	08	15	EYE	C	24	E	02		1.20496	1.20194	1.19158	1.17753	1.17006	1.16696	1.16328	1.16413	1.16012	1.15781	1.1488	1.14057	1.13565	1.12596	1.11677	1.10785	1.09655	1.08476	1.0736	1.05871	1.04703	1.03618	1.02453	1.01373	1.00347	0.993266	0.986154	0.979857	0.974468	0.969783	0.967834	0.964074	0.960478	0.959824	0.963201	0.977342	1.00459	1.036	1.06329	1.08326	1.09416
EF15C24_03	08	15	EYE	C	24	E	03		1.1951	1.19081	1.18446	1.16908	1.16382	1.15951	1.15803	1.15409	1.15387	1.15476	1.14507	1.13507	1.13025	1.11914	1.11221	1.09975	1.08921	1.07956	1.06719	1.0529	1.04278	1.02981	1.01856	1.00818	0.998239	0.988445	0.981466	0.975379	0.969483	0.964966	0.962483	0.959667	0.956276	0.95582	0.959265	0.973414	1.00051	1.03189	1.06039	1.08031	1.09192
EF19C24_01	10	19	EYE	C	24	E	01		0.673955	0.653449	0.630776	0.609913	0.595179	0.582196	0.575546	0.575609	0.578714	0.580019	0.578343	0.577774	0.578762	0.574137	0.570001	0.564995	0.559278	0.551947	0.545839	0.539231	0.533037	0.526123	0.518909	0.512491	0.508053	0.503783	0.499663	0.496766	0.494843	0.49338	0.491685	0.491171	0.490092	0.490988	0.49467	0.505974	0.525425	0.549196	0.571371	0.587976	0.599741
EF19C24_02	10	19	EYE	C	24	E	02		0.767182	0.756469	0.734225	0.714984	0.704589	0.693952	0.689145	0.69107	0.692708	0.693838	0.695754	0.694276	0.696445	0.692442	0.68819	0.685234	0.680934	0.673449	0.667532	0.66089	0.65565	0.648361	0.640524	0.633599	0.627253	0.622452	0.618085	0.614433	0.611932	0.608848	0.607211	0.605859	0.60404	0.602828	0.607565	0.617599	0.637675	0.6606	0.682319	0.69784	0.708272
EF19C24_03	10	19	EYE	C	24	E	03		0.710781	0.700728	0.685907	0.668815	0.6596	0.649215	0.646437	0.650433	0.651349	0.652077	0.651667	0.6493	0.64975	0.645566	0.63923	0.634901	0.629656	0.621885	0.615521	0.608765	0.601995	0.593874	0.586214	0.578691	0.574142	0.56866	0.563382	0.55976	0.556814	0.554497	0.552552	0.551426	0.549443	0.548707	0.55345	0.565767	0.587997	0.61465	0.638971	0.656525	0.668285
EF25C24_01	12	25	EYE	C	24	E	01		1.16384	1.14937	1.13448	1.1165	1.1036	1.09609	1.09128	1.08799	1.08609	1.08315	1.07658	1.06933	1.0623	1.05319	1.04624	1.03506	1.02532	1.01517	1.00457	0.994206	0.984585	0.973629	0.966693	0.957209	0.949961	0.94416	0.938484	0.93435	0.93105	0.928388	0.926221	0.923837	0.922698	0.921775	0.924995	0.937585	0.960957	0.990004	1.01622	1.03276	1.04317
EF25C24_02	12	25	EYE	C	24	E	02		1.19464	1.18351	1.17609	1.15872	1.14531	1.1376	1.13513	1.13151	1.13076	1.12343	1.11829	1.10998	1.10357	1.09448	1.08753	1.07706	1.06792	1.05801	1.04848	1.03703	1.02912	1.01861	1.01079	1.00091	0.994189	0.98762	0.981036	0.977501	0.973542	0.969545	0.966609	0.963023	0.960731	0.95924	0.961427	0.971863	0.993004	1.01922	1.04177	1.05655	1.06544
EF25C24_03	12	25	EYE	C	24	E	03		1.19526	1.18785	1.17817	1.16359	1.15155	1.14554	1.13926	1.13747	1.13624	1.13084	1.12486	1.11673	1.11128	1.10201	1.0957	1.08321	1.07377	1.06461	1.05567	1.0448	1.0353	1.02626	1.018	1.00856	1.00142	0.995403	0.988915	0.984364	0.980889	0.977026	0.97376	0.97096	0.968327	0.966078	0.968494	0.977873	0.998556	1.0236	1.04616	1.0609	1.06932
EF04T24_01	02	04	EYE	T	24	E	01		1.24788	1.25115	1.24931	1.24847	1.24661	1.24055	1.24068	1.24279	1.23737	1.23222	1.2279	1.22281	1.21473	1.21091	1.20339	1.19451	1.18578	1.1788	1.17095	1.16143	1.15233	1.14225	1.13379	1.12556	1.11729	1.11269	1.10522	1.10035	1.09627	1.09417	1.09043	1.08886	1.08746	1.08664	1.09153	1.10289	1.12617	1.15492	1.17949	1.19491	1.20412
EF04T24_02	02	04	EYE	T	24	E	02		1.2539	1.25478	1.25102	1.25429	1.25368	1.24547	1.24942	1.24585	1.24345	1.23717	1.23044	1.22544	1.21924	1.21503	1.20737	1.19996	1.1908	1.18353	1.17682	1.16687	1.15873	1.15056	1.14162	1.13397	1.12622	1.12023	1.1133	1.10806	1.10441	1.10202	1.09718	1.0946	1.09296	1.09191	1.09476	1.10544	1.12484	1.15017	1.17133	1.18478	1.19273
EF04T24_03	02	04	EYE	T	24	E	03		1.26956	1.27119	1.26945	1.26967	1.26823	1.26804	1.26305	1.26419	1.26028	1.25393	1.25108	1.24669	1.23927	1.23591	1.22876	1.21992	1.21278	1.20553	1.196	1.18893	1.1794	1.17121	1.16104	1.15337	1.14559	1.13959	1.13263	1.12826	1.12368	1.1213	1.117	1.11509	1.11331	1.11283	1.1158	1.12761	1.14864	1.176	1.199	1.21315	1.22147
EF08T24_01	04	08	EYE	T	24	E	01		1.09237	1.08335	1.06946	1.0534	1.04251	1.03871	1.03389	1.03253	1.03198	1.02739	1.02155	1.01402	1.00733	0.999584	0.991307	0.98203	0.972464	0.964068	0.954313	0.945623	0.935008	0.927577	0.919956	0.912695	0.905104	0.900878	0.895895	0.893139	0.890042	0.88829	0.887091	0.887082	0.886653	0.8878	0.892626	0.906329	0.931567	0.963646	0.990716	1.01013	1.02138
EF08T24_02	04	08	EYE	T	24	E	02		1.05489	1.04051	1.02329	1.00663	0.992799	0.98721	0.981355	0.981216	0.981287	0.976562	0.972031	0.964868	0.957518	0.950747	0.942414	0.933518	0.923541	0.915003	0.906083	0.896666	0.886454	0.879742	0.872219	0.865721	0.859442	0.855067	0.851596	0.849099	0.846417	0.844965	0.845099	0.84489	0.845215	0.846603	0.852677	0.866893	0.892403	0.925368	0.954191	0.97391	0.986016
EF08T24_03	04	08	EYE	T	24	E	03		1.06987	1.05579	1.03992	1.02457	1.01127	1.00605	1.00343	1.00107	1.00189	0.998915	0.992999	0.986064	0.979669	0.97142	0.962796	0.954479	0.944879	0.936553	0.926148	0.916944	0.906743	0.898885	0.89218	0.885207	0.879053	0.874347	0.870528	0.867762	0.864277	0.863965	0.863794	0.863313	0.864588	0.865311	0.871399	0.886365	0.913162	0.947067	0.976229	0.997135	1.00924
EF12T24_01	06	12	EYE	T	24	E	01		1.09417	1.05966	1.03173	1.00743	0.982475	0.969505	0.96599	0.967054	0.966441	0.96418	0.959395	0.953301	0.946724	0.940869	0.934059	0.92344	0.915012	0.90361	0.89503	0.885377	0.877372	0.870023	0.863062	0.857064	0.852177	0.84817	0.845523	0.843123	0.842645	0.842584	0.843356	0.844373	0.845613	0.847757	0.854734	0.868264	0.892339	0.923075	0.951225	0.971008	0.984504
EF12T24_02	06	12	EYE	T	24	E	02		1.15401	1.11702	1.08873	1.06323	1.04038	1.02893	1.02373	1.02338	1.02114	1.01954	1.01413	1.00751	0.999591	0.991893	0.984736	0.972273	0.964436	0.95178	0.941561	0.932012	0.923042	0.913781	0.906321	0.899366	0.893544	0.889004	0.886043	0.882979	0.881681	0.880953	0.881679	0.881345	0.882076	0.883873	0.890108	0.903061	0.926984	0.957976	0.985811	1.00518	1.01801
EF12T24_03	06	12	EYE	T	24	E	03		1.1168	1.08134	1.05008	1.02315	1.00003	0.98632	0.981341	0.980151	0.977416	0.976449	0.97041	0.9641	0.956503	0.949392	0.941738	0.930517	0.920852	0.910627	0.899233	0.890902	0.882326	0.87352	0.865755	0.85972	0.854685	0.850277	0.847323	0.84434	0.843572	0.84287	0.842831	0.843458	0.843922	0.846178	0.851969	0.865132	0.888689	0.919079	0.947002	0.967051	0.979794
EF16T24_01	08	16	EYE	T	24	E	01		1.17442	1.16881	1.15935	1.13608	1.12592	1.12013	1.11595	1.11851	1.11789	1.1139	1.106	1.09489	1.08463	1.07197	1.05747	1.04637	1.03362	1.01797	1.00459	0.991088	0.978729	0.964154	0.954101	0.944007	0.933511	0.923939	0.91779	0.912414	0.90753	0.903678	0.901601	0.899625	0.897655	0.897999	0.904149	0.920384	0.951032	0.988765	1.02287	1.04686	1.06034
EF16T24_02	08	16	EYE	T	24	E	02		1.18902	1.18352	1.17465	1.15281	1.14211	1.13777	1.13256	1.13727	1.13516	1.13046	1.1216	1.11197	1.10031	1.08881	1.07258	1.06032	1.04824	1.03285	1.01967	1.0051	0.991637	0.97957	0.967506	0.955673	0.945403	0.937089	0.930161	0.924188	0.919655	0.915155	0.91329	0.910852	0.908385	0.908986	0.914865	0.92988	0.960858	0.999217	1.03235	1.05657	1.07008
EF16T24_03	08	16	EYE	T	24	E	03		1.18382	1.17828	1.17117	1.14417	1.13428	1.12743	1.12741	1.12727	1.12847	1.12415	1.11476	1.10155	1.09275	1.08007	1.06824	1.05436	1.03955	1.02643	1.01229	0.998355	0.984074	0.972564	0.960934	0.949567	0.938715	0.930871	0.924131	0.919215	0.914259	0.909932	0.907596	0.906062	0.903808	0.903996	0.909939	0.926175	0.956338	0.995282	1.03013	1.05288	1.06651
EF20T24_01	10	20	EYE	T	24	E	01		0.938494	0.933938	0.919213	0.900306	0.890808	0.883555	0.878187	0.881075	0.881485	0.884808	0.881292	0.881837	0.882347	0.878405	0.876034	0.873476	0.868778	0.863224	0.858779	0.851926	0.845836	0.838724	0.83317	0.82604	0.82181	0.817336	0.812842	0.810521	0.808616	0.806932	0.806365	0.805642	0.804376	0.804519	0.808982	0.821592	0.843598	0.867768	0.890071	0.905515	0.917541
EF20T24_02	10	20	EYE	T	24	E	02		0.910922	0.903678	0.889296	0.872609	0.859899	0.85206	0.849155	0.849738	0.849199	0.854121	0.851728	0.854106	0.851988	0.849081	0.846313	0.84402	0.838557	0.833665	0.829627	0.823649	0.818795	0.812358	0.806195	0.800654	0.796666	0.792042	0.78827	0.786805	0.783998	0.782985	0.782739	0.782269	0.781289	0.781785	0.786629	0.798793	0.819778	0.844963	0.867291	0.883121	0.894126
EF20T24_03	10	20	EYE	T	24	E	03		0.918027	0.905471	0.89155	0.875878	0.864075	0.853708	0.851228	0.853707	0.852757	0.857472	0.852857	0.853816	0.853353	0.850704	0.850616	0.846453	0.840935	0.835921	0.832894	0.824534	0.819526	0.813114	0.807843	0.801384	0.796496	0.792019	0.788113	0.786629	0.783957	0.78287	0.781289	0.782153	0.78057	0.78113	0.785361	0.798123	0.819632	0.844335	0.867217	0.883633	0.895249
EF26T24_01	12	26	EYE	T	24	E	01		0.800019	0.787552	0.77165	0.751792	0.737992	0.730042	0.727538	0.732016	0.731486	0.73114	0.727245	0.720412	0.713985	0.705101	0.699127	0.689103	0.679928	0.669887	0.659134	0.649483	0.639526	0.630566	0.621387	0.614605	0.607495	0.601508	0.596256	0.592928	0.59063	0.588907	0.588193	0.587518	0.587652	0.588528	0.595199	0.611568	0.640478	0.676232	0.708941	0.730582	0.744558
EF26T24_02	12	26	EYE	T	24	E	02		0.796876	0.784367	0.768856	0.748618	0.732607	0.724576	0.723438	0.727172	0.728007	0.725879	0.721223	0.716088	0.708909	0.703849	0.69444	0.6859	0.675944	0.666236	0.656563	0.645503	0.63657	0.628471	0.618759	0.612114	0.605133	0.599255	0.594109	0.590865	0.589147	0.58652	0.586357	0.585771	0.585544	0.586897	0.593599	0.608747	0.637595	0.673607	0.705335	0.727351	0.740829
EF26T24_03	12	26	EYE	T	24	E	03		0.791645	0.778912	0.767105	0.74883	0.732607	0.724576	0.723529	0.726663	0.726433	0.726186	0.721223	0.716116	0.708705	0.701304	0.693321	0.684837	0.674982	0.666238	0.655699	0.644714	0.635825	0.627079	0.618104	0.610874	0.605133	0.598694	0.593573	0.590869	0.58816	0.586533	0.585902	0.585768	0.585123	0.58649	0.592799	0.608758	0.637176	0.67316	0.704427	0.726455	0.740375
GF01C03_01	01	01	GILLS	C	03	G	01		0.800122	0.776669	0.756486	0.74075	0.730872	0.729719	0.742984	0.762935	0.774935	0.780375	0.782127	0.780486	0.774878	0.766739	0.759007	0.747334	0.736309	0.722565	0.709077	0.696855	0.684746	0.675182	0.667423	0.661187	0.657015	0.655395	0.656345	0.660153	0.666241	0.674304	0.683992	0.695261	0.706654	0.721059	0.742615	0.779943	0.83839	0.906158	0.965469	1.00691	1.03249
GF01C03_02	01	01	GILLS	C	03	G	02		0.800247	0.778809	0.75821	0.740498	0.732782	0.732655	0.743694	0.76527	0.777662	0.78222	0.783823	0.781198	0.775596	0.767513	0.759657	0.747936	0.73689	0.723112	0.710102	0.696823	0.685621	0.675129	0.66737	0.661158	0.657365	0.655783	0.657025	0.660807	0.66693	0.674944	0.684622	0.696209	0.707911	0.722328	0.744534	0.782296	0.840594	0.90959	0.969649	1.0108	1.03556
GF01C03_03	01	01	GILLS	C	03	G	03		0.776235	0.754204	0.733694	0.716486	0.705988	0.704668	0.716186	0.735147	0.746967	0.750437	0.750823	0.748499	0.743954	0.736512	0.72777	0.717194	0.706552	0.694043	0.681101	0.669462	0.658207	0.648609	0.641871	0.63546	0.631708	0.630463	0.631431	0.63488	0.640336	0.648142	0.65736	0.668004	0.678802	0.692768	0.713233	0.74908	0.804361	0.869206	0.92674	0.967015	0.992406
GF05C03_01	03	05	GILLS	C	03	G	01		0.903389	0.884766	0.867596	0.84815	0.832189	0.827788	0.829118	0.838782	0.843223	0.843983	0.839681	0.831607	0.823723	0.812397	0.800079	0.788033	0.774086	0.76073	0.747246	0.734015	0.723493	0.713032	0.705066	0.69862	0.694089	0.691767	0.692423	0.695182	0.700144	0.707261	0.715028	0.723921	0.733947	0.745475	0.764335	0.797923	0.849258	0.910354	0.964107	1.00249	1.02785
GF05C03_02	03	05	GILLS	C	03	G	02		0.917755	0.900325	0.882701	0.86251	0.849677	0.846947	0.850833	0.862041	0.869279	0.871665	0.868309	0.862058	0.854038	0.84469	0.832897	0.819677	0.805905	0.793695	0.779897	0.766819	0.755022	0.745291	0.736754	0.729833	0.725381	0.724062	0.724314	0.727574	0.732413	0.739873	0.748257	0.756924	0.767081	0.778212	0.797075	0.830742	0.882424	0.943718	0.998527	1.03716	1.06216
GF05C03_03	03	05	GILLS	C	03	G	03		0.906134	0.887234	0.869765	0.849998	0.833819	0.829411	0.832001	0.842926	0.848918	0.849576	0.847342	0.840257	0.831895	0.822444	0.811604	0.800044	0.786434	0.773895	0.761076	0.749342	0.73779	0.728657	0.721492	0.714561	0.710428	0.708534	0.70898	0.711613	0.71615	0.722954	0.730052	0.738369	0.74754	0.758276	0.775696	0.806824	0.856123	0.914499	0.967491	1.00614	1.03199
GF09C03_01	05	09	GILLS	C	03	G	01		0.692186	0.673867	0.655153	0.636815	0.625004	0.622359	0.627557	0.637671	0.645956	0.648066	0.646862	0.643974	0.639485	0.63269	0.625412	0.617243	0.608112	0.598456	0.589647	0.580794	0.572033	0.565177	0.558927	0.553761	0.550557	0.548968	0.549649	0.551816	0.555545	0.561444	0.56775	0.575239	0.58223	0.59136	0.606783	0.633938	0.677178	0.727275	0.772001	0.804416	0.825044
GF09C03_02	05	09	GILLS	C	03	G	02		0.728624	0.710356	0.691101	0.674998	0.665022	0.661777	0.669516	0.680116	0.688886	0.692368	0.690133	0.687974	0.682764	0.676813	0.668973	0.660074	0.651619	0.641447	0.631563	0.622412	0.613732	0.605564	0.599182	0.593441	0.590313	0.588081	0.58868	0.591338	0.595265	0.60179	0.608234	0.616056	0.623582	0.633092	0.649309	0.678066	0.72314	0.77605	0.821995	0.855805	0.87748
GF09C03_03	05	09	GILLS	C	03	G	03		0.674519	0.655431	0.635277	0.616768	0.607364	0.603913	0.608286	0.620376	0.629147	0.631699	0.630249	0.627302	0.621977	0.614648	0.606291	0.598019	0.588205	0.578096	0.567758	0.55814	0.549294	0.541296	0.534922	0.529615	0.525806	0.523937	0.524314	0.526473	0.530465	0.536249	0.542815	0.550786	0.557673	0.567537	0.583595	0.61183	0.656891	0.709167	0.755565	0.78977	0.810539
GF13C03_01	07	13	GILLS	C	03	G	01		0.924562	0.909064	0.891076	0.875189	0.863263	0.86041	0.866017	0.87462	0.879641	0.881219	0.876633	0.872828	0.86435	0.857436	0.848088	0.836913	0.828063	0.816309	0.805915	0.795933	0.786378	0.778241	0.771682	0.766067	0.76287	0.760802	0.762218	0.764053	0.768752	0.774558	0.781898	0.789264	0.797213	0.80725	0.823474	0.851599	0.896509	0.949327	0.995995	1.03087	1.05353
GF13C03_02	07	13	GILLS	C	03	G	02		0.870776	0.854482	0.836561	0.820817	0.81024	0.805404	0.810006	0.817326	0.821479	0.823322	0.820684	0.817238	0.812108	0.804364	0.7986	0.788853	0.782394	0.772714	0.764098	0.755696	0.747713	0.741244	0.736141	0.731822	0.729292	0.728069	0.729073	0.73153	0.735916	0.741137	0.747211	0.754237	0.761575	0.770198	0.783782	0.807824	0.845287	0.889149	0.927352	0.955538	0.973717
GF13C03_03	07	13	GILLS	C	03	G	03		0.894547	0.877624	0.858601	0.839764	0.829086	0.826421	0.830535	0.838751	0.844614	0.845627	0.84167	0.835862	0.827284	0.819288	0.809598	0.797706	0.788735	0.776209	0.765167	0.755151	0.745775	0.737584	0.731376	0.726037	0.722576	0.720817	0.721363	0.723692	0.728584	0.734339	0.740902	0.749025	0.757114	0.767375	0.783506	0.812138	0.857561	0.911814	0.959811	0.994598	1.01761
GF17C03_01	09	17	GILLS	C	03	G	01		0.817354	0.796794	0.780949	0.764902	0.752763	0.748886	0.752346	0.763784	0.770964	0.771826	0.770651	0.767305	0.762941	0.756748	0.748847	0.73992	0.730339	0.720901	0.711491	0.702605	0.694461	0.687739	0.682141	0.677502	0.674622	0.673841	0.675202	0.677154	0.681657	0.68723	0.694105	0.701706	0.709519	0.719482	0.734804	0.761219	0.802004	0.850367	0.892317	0.921533	0.940744
GF17C03_02	09	17	GILLS	C	03	G	02		0.890629	0.872941	0.859294	0.844396	0.834441	0.830784	0.835803	0.846163	0.852741	0.853146	0.85085	0.848488	0.842544	0.837075	0.830216	0.821615	0.811988	0.803879	0.794815	0.786851	0.77912	0.772737	0.76802	0.763786	0.761539	0.761128	0.76247	0.764962	0.769093	0.774494	0.781654	0.789226	0.79611	0.80612	0.820831	0.846461	0.885726	0.932445	0.972943	1.00025	1.0179
GF17C03_03	09	17	GILLS	C	03	G	03		0.875286	0.853886	0.83743	0.820999	0.809404	0.806807	0.814016	0.827484	0.836357	0.837307	0.835682	0.83213	0.825373	0.817599	0.807501	0.796936	0.784417	0.773317	0.761783	0.75111	0.741163	0.733117	0.725947	0.720333	0.717071	0.715873	0.716819	0.719529	0.724379	0.731156	0.739582	0.748571	0.757619	0.769426	0.788009	0.819935	0.869282	0.927818	0.979974	1.0154	1.03822
GF23C03_01	11	23	GILLS	C	03	G	01		1.21661	1.19243	1.16897	1.14419	1.12857	1.12295	1.1257	1.12828	1.1339	1.13361	1.13145	1.12681	1.1175	1.11166	1.09964	1.08762	1.0769	1.06442	1.05121	1.04019	1.02934	1.0179	1.01002	1.00211	0.998193	0.995147	0.993959	0.994101	0.998354	1.00336	1.00904	1.01708	1.02608	1.03639	1.05353	1.08193	1.1266	1.17999	1.22814	1.26555	1.29017
GF23C03_02	11	23	GILLS	C	03	G	02		1.0583	1.03368	1.01296	0.990064	0.974917	0.969782	0.971222	0.976574	0.981652	0.980291	0.978975	0.971591	0.963142	0.955394	0.943456	0.932164	0.920349	0.907571	0.894717	0.883708	0.872788	0.862746	0.855362	0.848672	0.843953	0.841727	0.840822	0.841745	0.845629	0.850879	0.856991	0.863988	0.87235	0.88276	0.898387	0.925744	0.967986	1.01844	1.06351	1.09621	1.11727
GF23C03_03	11	23	GILLS	C	03	G	03		1.00211	0.976261	0.951612	0.927718	0.91219	0.906066	0.909932	0.917204	0.920721	0.92078	0.918407	0.912657	0.904722	0.896663	0.88367	0.872523	0.860275	0.846963	0.833848	0.822526	0.811581	0.800917	0.793252	0.786777	0.781668	0.779546	0.778801	0.780418	0.784614	0.790154	0.796583	0.805091	0.813434	0.824564	0.841164	0.869978	0.914012	0.966856	1.01388	1.04773	1.07024
GF02T03_01	01	02	GILLS	T	03	G	01		0.848436	0.828601	0.808705	0.792727	0.783878	0.7823	0.791436	0.805089	0.81434	0.817774	0.819079	0.817812	0.813468	0.806922	0.798637	0.790203	0.780496	0.769609	0.758245	0.748025	0.737872	0.728629	0.721627	0.715563	0.711484	0.710493	0.710761	0.71379	0.718894	0.726017	0.733702	0.742603	0.752639	0.764663	0.782693	0.814884	0.863897	0.921605	0.973315	1.01137	1.03736
GF02T03_02	01	02	GILLS	T	03	G	02		0.859666	0.839686	0.820273	0.804186	0.795981	0.795109	0.803287	0.817112	0.828	0.831897	0.833452	0.831404	0.827218	0.820603	0.812079	0.801996	0.792145	0.780996	0.769357	0.758396	0.748039	0.738626	0.731082	0.725353	0.720819	0.719485	0.720157	0.722924	0.728502	0.735423	0.743552	0.752956	0.762835	0.775721	0.794488	0.827157	0.877566	0.937159	0.990273	1.02933	1.05592
GF02T03_03	01	02	GILLS	T	03	G	03		0.826744	0.807929	0.78756	0.770327	0.761902	0.76114	0.773031	0.789241	0.800441	0.804114	0.805072	0.802593	0.796752	0.789774	0.780477	0.76934	0.758627	0.74593	0.733109	0.721149	0.710497	0.699933	0.692045	0.685565	0.681025	0.679719	0.680381	0.683903	0.689668	0.69737	0.70686	0.716812	0.727828	0.741865	0.76245	0.798	0.85297	0.917241	0.974413	1.01551	1.04209
GF06T03_01	03	06	GILLS	T	03	G	01		0.907222	0.886946	0.868067	0.84726	0.83597	0.832288	0.837355	0.846203	0.852498	0.852839	0.852774	0.850171	0.843508	0.83638	0.82723	0.815381	0.804481	0.791971	0.779	0.766969	0.75486	0.745908	0.737173	0.729946	0.724828	0.721515	0.721445	0.722881	0.727251	0.732191	0.739451	0.747496	0.755828	0.766248	0.783607	0.814972	0.863764	0.923427	0.97616	1.01484	1.04157
GF06T03_02	03	06	GILLS	T	03	G	02		0.898339	0.878022	0.858016	0.838834	0.82592	0.822016	0.826634	0.836022	0.842346	0.842278	0.842593	0.838479	0.831888	0.825407	0.81552	0.804605	0.794471	0.783379	0.772766	0.7622	0.751434	0.743604	0.73632	0.7308	0.726441	0.724568	0.724415	0.726115	0.730378	0.735946	0.741811	0.749793	0.757125	0.766566	0.782342	0.810677	0.85524	0.910072	0.958324	0.99343	1.01765
GF06T03_03	03	06	GILLS	T	03	G	03		0.89944	0.879419	0.861267	0.840778	0.828711	0.824431	0.827619	0.836925	0.842355	0.842166	0.841433	0.836458	0.829088	0.821176	0.810888	0.799602	0.788487	0.776022	0.764273	0.753769	0.743083	0.734818	0.727148	0.720854	0.716176	0.714314	0.713809	0.715487	0.720015	0.72484	0.73098	0.738517	0.746707	0.75601	0.772694	0.801711	0.848092	0.905279	0.956471	0.994873	1.02131
GF10T03_01	05	10	GILLS	T	03	G	01		0.910806	0.900025	0.886447	0.874637	0.863385	0.857455	0.8579	0.863178	0.866681	0.865306	0.860196	0.854116	0.848523	0.839683	0.829264	0.820616	0.809722	0.798543	0.786241	0.773435	0.763588	0.752127	0.744336	0.73608	0.73165	0.7273	0.726187	0.726106	0.72899	0.733468	0.739604	0.745711	0.752847	0.76222	0.777825	0.805868	0.852072	0.906481	0.954713	0.988431	1.01178
GF10T03_02	05	10	GILLS	T	03	G	02		0.820387	0.803876	0.78796	0.771864	0.755302	0.747685	0.746291	0.751116	0.753244	0.750804	0.744084	0.736533	0.728432	0.720207	0.70882	0.696779	0.684616	0.673018	0.658998	0.64642	0.635154	0.62465	0.616379	0.608186	0.603352	0.600002	0.599341	0.599994	0.603201	0.607871	0.614338	0.621461	0.629283	0.639451	0.656151	0.685905	0.734051	0.79218	0.844567	0.882258	0.908422
GF10T03_03	05	10	GILLS	T	03	G	03		0.892389	0.878637	0.86632	0.850869	0.834871	0.828286	0.828665	0.834118	0.83636	0.835603	0.826645	0.81899	0.812448	0.801554	0.789083	0.777527	0.764707	0.75196	0.736983	0.723805	0.711541	0.700575	0.691532	0.682583	0.677419	0.673398	0.672783	0.673008	0.676452	0.681019	0.687212	0.694424	0.702592	0.713279	0.730598	0.762247	0.812343	0.872995	0.927246	0.964985	0.990279
GF14T03_01	07	14	GILLS	T	03	G	01		1.0289	1.00803	0.98829	0.965275	0.950083	0.942257	0.942801	0.951743	0.954351	0.952837	0.949718	0.942241	0.933647	0.923867	0.912408	0.899352	0.886749	0.87173	0.857898	0.843983	0.831162	0.820841	0.811781	0.804207	0.798482	0.796677	0.795668	0.797428	0.801534	0.807574	0.81602	0.824201	0.834283	0.845363	0.863473	0.895195	0.945908	1.006	1.0614	1.1017	1.12919
GF14T03_02	07	14	GILLS	T	03	G	02		1.04098	1.02436	1.00703	0.991278	0.981454	0.974874	0.97526	0.982272	0.988199	0.988999	0.987257	0.986531	0.980638	0.976596	0.970396	0.962476	0.955149	0.94446	0.93435	0.924829	0.914025	0.906061	0.898423	0.891683	0.886869	0.885815	0.885212	0.887491	0.890669	0.89633	0.903335	0.910739	0.919395	0.928448	0.944011	0.970029	1.00981	1.05622	1.09502	1.12381	1.14336
GF14T03_03	07	14	GILLS	T	03	G	03		0.960586	0.947484	0.933116	0.917017	0.90769	0.904282	0.905768	0.911609	0.916585	0.915536	0.910988	0.907293	0.899653	0.891356	0.882127	0.870548	0.860089	0.848576	0.835782	0.824713	0.813735	0.804489	0.79686	0.790584	0.785517	0.783823	0.784077	0.786181	0.790236	0.795342	0.802877	0.811671	0.819736	0.829905	0.846765	0.875545	0.921288	0.974652	1.02128	1.05526	1.07862
GF18T03_01	09	18	GILLS	T	03	G	01		0.836732	0.814546	0.791366	0.773678	0.760801	0.756822	0.763187	0.777051	0.78594	0.787698	0.786121	0.782674	0.776676	0.767457	0.757511	0.744583	0.731407	0.718515	0.704375	0.69074	0.677596	0.667273	0.657605	0.650443	0.645168	0.64226	0.6423	0.64444	0.649319	0.656637	0.665386	0.674893	0.685123	0.697895	0.719075	0.755606	0.812666	0.881555	0.942563	0.987116	1.01628
GF18T03_02	09	18	GILLS	T	03	G	02		0.87873	0.856421	0.836204	0.820617	0.808228	0.804033	0.811503	0.8261	0.833934	0.836172	0.834391	0.830738	0.827057	0.819196	0.809768	0.796754	0.784941	0.773503	0.759548	0.74671	0.735051	0.725378	0.715691	0.708781	0.703831	0.701687	0.701627	0.704444	0.708762	0.715574	0.723918	0.733326	0.74339	0.755679	0.775357	0.810701	0.864954	0.931177	0.989105	1.03144	1.05829
GF18T03_03	09	18	GILLS	T	03	G	03		0.830986	0.808261	0.785458	0.766909	0.753239	0.749067	0.75741	0.770232	0.778825	0.780161	0.778505	0.772796	0.767392	0.758207	0.747926	0.735797	0.723347	0.709781	0.695718	0.682818	0.670621	0.660789	0.651942	0.645141	0.640104	0.637552	0.637986	0.640964	0.645718	0.652646	0.661137	0.670715	0.680658	0.693514	0.714222	0.750495	0.806172	0.87394	0.93394	0.97726	1.00505
GF24T03_01	11	24	GILLS	T	03	G	01		0.909546	0.890563	0.872032	0.854465	0.843234	0.840993	0.850115	0.863888	0.873962	0.875822	0.877636	0.872747	0.866146	0.858167	0.84932	0.837703	0.825129	0.813215	0.800326	0.788552	0.777084	0.766804	0.758428	0.752	0.748024	0.745258	0.745937	0.748196	0.75298	0.759173	0.768031	0.776906	0.786837	0.79869	0.818001	0.850851	0.904054	0.967623	1.02442	1.06603	1.09419
GF24T03_02	11	24	GILLS	T	03	G	02		1.02305	1.01008	0.995649	0.984238	0.978837	0.978379	0.985525	0.997858	1.00639	1.00837	1.01117	1.00592	1.00245	0.996155	0.989391	0.982047	0.973215	0.963397	0.953146	0.943662	0.933941	0.925056	0.91969	0.914571	0.91005	0.907759	0.907713	0.909594	0.91307	0.918917	0.925171	0.932446	0.940456	0.94945	0.964738	0.990582	1.03281	1.08192	1.1249	1.15619	1.17878
GF24T03_03	11	24	GILLS	T	03	G	03		1.07916	1.05546	1.03378	1.01286	1.0025	0.999776	1.00916	1.02074	1.03107	1.03651	1.0394	1.03734	1.03446	1.02912	1.02218	1.01362	1.00374	0.993614	0.982014	0.970696	0.958937	0.948597	0.941296	0.933854	0.929019	0.926205	0.925838	0.927689	0.931435	0.936675	0.944046	0.952521	0.961645	0.972359	0.989618	1.01924	1.06552	1.11898	1.16571	1.20003	1.22389
GF03C24_01	02	03	GILLS	C	24	G	01		1.11575	1.08159	1.0544	1.03007	1.01172	1.00591	1.01007	1.02422	1.03103	1.03202	1.02923	1.02098	1.0136	1.00272	0.989927	0.976558	0.963533	0.948755	0.934671	0.920925	0.909687	0.899479	0.891747	0.884448	0.879157	0.877329	0.876257	0.878607	0.882238	0.888717	0.895751	0.904698	0.914404	0.92623	0.945265	0.977362	1.02721	1.0869	1.14079	1.18137	1.20876
GF03C24_02	02	03	GILLS	C	24	G	02		1.12053	1.08669	1.06182	1.03802	1.01933	1.01449	1.02009	1.0353	1.04168	1.04237	1.04096	1.03298	1.0248	1.01299	0.99948	0.985303	0.970571	0.955225	0.940647	0.92642	0.914855	0.903615	0.895023	0.888126	0.882661	0.880634	0.88003	0.882275	0.887246	0.893668	0.901524	0.911337	0.921417	0.934082	0.9537	0.988129	1.03996	1.101	1.15627	1.19712	1.22297
GF03C24_03	02	03	GILLS	C	24	G	03		1.10354	1.07004	1.04409	1.02021	1.00161	0.996608	1.00151	1.01524	1.02167	1.02401	1.02017	1.01228	1.00297	0.992761	0.978533	0.964035	0.950983	0.935468	0.920845	0.908064	0.895674	0.885671	0.878082	0.87032	0.865712	0.863259	0.862275	0.864542	0.868957	0.87531	0.882628	0.892244	0.901706	0.914088	0.933488	0.966558	1.01761	1.07904	1.1347	1.17615	1.2033
GF07C24_01	04	07	GILLS	C	24	G	01		0.941521	0.925836	0.909797	0.892165	0.881313	0.876607	0.878893	0.88337	0.887371	0.885263	0.881181	0.877354	0.869027	0.862146	0.852562	0.842207	0.831639	0.819473	0.807868	0.796491	0.786895	0.775829	0.767722	0.760102	0.755261	0.751837	0.750434	0.751706	0.754697	0.759347	0.765643	0.771958	0.779404	0.78774	0.803365	0.831005	0.874634	0.925836	0.97287	1.00785	1.03279
GF07C24_02	04	07	GILLS	C	24	G	02		0.876913	0.862985	0.849718	0.837081	0.829453	0.827267	0.830531	0.8338	0.837666	0.837135	0.835424	0.833097	0.827577	0.823161	0.81773	0.810524	0.804145	0.795871	0.788254	0.780898	0.774377	0.767978	0.763073	0.758348	0.755283	0.753465	0.753195	0.754381	0.75692	0.76083	0.765024	0.769639	0.774474	0.780288	0.79104	0.809709	0.839209	0.873363	0.904494	0.927131	0.942474
GF07C24_03	04	07	GILLS	C	24	G	03		0.911261	0.896559	0.880245	0.86163	0.851099	0.846484	0.848726	0.854582	0.858423	0.856768	0.85414	0.850674	0.842327	0.836168	0.826044	0.816129	0.806015	0.794487	0.782896	0.772101	0.762568	0.752555	0.745276	0.738001	0.732982	0.729295	0.728778	0.729302	0.732525	0.737089	0.742932	0.749406	0.756357	0.765097	0.780689	0.808331	0.851157	0.901412	0.947866	0.983231	1.00739
GF11C24_01	06	11	GILLS	C	24	G	01		0.937847	0.919539	0.902022	0.886375	0.874282	0.869242	0.872092	0.8792	0.881658	0.879395	0.874305	0.867524	0.85989	0.849286	0.837796	0.826639	0.813255	0.799725	0.787477	0.774927	0.763098	0.753071	0.744608	0.73801	0.732831	0.730103	0.729629	0.731095	0.733975	0.739284	0.746291	0.753871	0.761871	0.772529	0.78921	0.819183	0.86707	0.925145	0.977734	1.01626	1.04317
GF11C24_02	06	11	GILLS	C	24	G	02		0.921764	0.902236	0.884045	0.867085	0.854798	0.84915	0.848938	0.856156	0.858533	0.85758	0.853515	0.846966	0.839849	0.831537	0.822846	0.813502	0.803159	0.792889	0.782884	0.7739	0.764162	0.757411	0.75187	0.746186	0.743507	0.741545	0.741408	0.74324	0.746146	0.75046	0.756522	0.762881	0.770364	0.778958	0.793041	0.817397	0.857973	0.906981	0.951877	0.985244	1.00985
GF11C24_03	06	11	GILLS	C	24	G	03		0.894721	0.87644	0.857737	0.839612	0.826943	0.821524	0.824432	0.832104	0.834624	0.834763	0.831817	0.825633	0.81984	0.811855	0.8023	0.792999	0.782762	0.772144	0.762413	0.753127	0.743285	0.736268	0.730034	0.724595	0.720846	0.719329	0.719275	0.720361	0.723517	0.727785	0.733752	0.740274	0.747598	0.756575	0.770397	0.795567	0.836221	0.885976	0.931759	0.966105	0.989324
GF15C24_01	08	15	GILLS	C	24	G	01		0.836629	0.817118	0.795508	0.770921	0.757478	0.753548	0.756453	0.768042	0.774552	0.775802	0.771925	0.765966	0.7592	0.750975	0.739088	0.726465	0.713584	0.699963	0.686295	0.67346	0.661319	0.650987	0.641896	0.635297	0.630618	0.627503	0.627482	0.630047	0.634619	0.641357	0.650068	0.65867	0.668254	0.680462	0.698887	0.733274	0.786632	0.848902	0.906381	0.948841	0.977668
GF15C24_02	08	15	GILLS	C	24	G	02		0.842391	0.821267	0.799934	0.777874	0.76039	0.755388	0.75717	0.762591	0.769436	0.769954	0.766486	0.760849	0.755415	0.747379	0.738474	0.728271	0.716703	0.704923	0.694074	0.683597	0.67354	0.665012	0.657555	0.651049	0.647417	0.645273	0.645067	0.647131	0.650845	0.656507	0.663431	0.670671	0.678965	0.688544	0.70453	0.733166	0.778508	0.832392	0.883189	0.921786	0.949098
GF15C24_03	08	15	GILLS	C	24	G	03		0.833167	0.811605	0.789894	0.76711	0.751718	0.746297	0.749486	0.75885	0.765842	0.767374	0.764009	0.758442	0.751046	0.741629	0.731389	0.720119	0.706989	0.694585	0.681955	0.670576	0.65917	0.649978	0.641417	0.634391	0.630186	0.627918	0.627882	0.630051	0.634626	0.640273	0.648277	0.656191	0.665117	0.67597	0.693308	0.725248	0.775506	0.834752	0.889429	0.930795	0.959482
GF19C24_01	10	19	GILLS	C	24	G	01		0.529996	0.509712	0.491011	0.469525	0.455282	0.448026	0.448359	0.456104	0.46135	0.464826	0.46507	0.464877	0.462011	0.45782	0.449882	0.44369	0.435219	0.424437	0.415921	0.405714	0.397092	0.389404	0.381926	0.375557	0.372059	0.36989	0.369473	0.370801	0.374031	0.378727	0.383765	0.390128	0.396827	0.404987	0.418747	0.444547	0.483581	0.529557	0.570776	0.601664	0.624772
GF19C24_02	10	19	GILLS	C	24	G	02		0.496168	0.473587	0.451694	0.428999	0.413292	0.406558	0.407419	0.417567	0.426364	0.430342	0.428758	0.428276	0.427498	0.421266	0.414033	0.405168	0.396249	0.385454	0.374866	0.365523	0.355868	0.34667	0.339424	0.333702	0.329666	0.327683	0.327454	0.328797	0.333101	0.338012	0.344095	0.351309	0.358508	0.367382	0.382705	0.409972	0.45279	0.50257	0.547689	0.581394	0.605435
GF19C24_03	10	19	GILLS	C	24	G	03		0.586609	0.565564	0.545792	0.523964	0.509549	0.502203	0.501655	0.510785	0.517794	0.520704	0.520806	0.519443	0.519657	0.512809	0.506153	0.498931	0.492176	0.48197	0.472554	0.463646	0.454591	0.446793	0.439104	0.433878	0.42992	0.427757	0.427683	0.428085	0.431767	0.436305	0.441115	0.448036	0.453753	0.462117	0.476591	0.501505	0.54096	0.586966	0.62859	0.659602	0.681423
GF25C24_01	12	25	GILLS	C	24	G	01		0.981586	0.963932	0.946302	0.927479	0.914606	0.908621	0.911106	0.918191	0.924404	0.924356	0.921192	0.913883	0.906044	0.896753	0.885522	0.872054	0.857475	0.843934	0.829854	0.815863	0.803989	0.792756	0.783496	0.774968	0.769986	0.767056	0.76596	0.768214	0.772341	0.778386	0.785608	0.793918	0.802404	0.813291	0.83109	0.863968	0.916713	0.977644	1.03226	1.07088	1.09645
GF25C24_02	12	25	GILLS	C	24	G	02		0.954611	0.936457	0.920372	0.900194	0.886483	0.881445	0.883547	0.890429	0.895117	0.895215	0.890869	0.883862	0.875638	0.865165	0.854301	0.839391	0.825325	0.811591	0.795715	0.782646	0.770278	0.758353	0.749668	0.740926	0.735863	0.732871	0.732136	0.734223	0.738272	0.743925	0.751239	0.759135	0.767909	0.778618	0.796447	0.828977	0.882023	0.945179	1.00209	1.04321	1.07194
GF25C24_03	12	25	GILLS	C	24	G	03		0.980409	0.963199	0.947013	0.926781	0.913986	0.907974	0.911459	0.921298	0.92682	0.926974	0.92312	0.916799	0.9113	0.899337	0.890242	0.87634	0.862349	0.849145	0.835904	0.82224	0.810191	0.799217	0.790548	0.782224	0.77731	0.773972	0.773537	0.775517	0.779756	0.785403	0.792497	0.800705	0.809762	0.819948	0.837661	0.870785	0.922774	0.983829	1.03729	1.07561	1.10095
GF04T24_01	02	04	GILLS	T	24	G	01		0.869058	0.849817	0.830156	0.813037	0.803431	0.801717	0.810709	0.825144	0.833296	0.834984	0.835699	0.834117	0.827057	0.820882	0.811661	0.801365	0.789303	0.77765	0.765904	0.754575	0.743208	0.73446	0.726293	0.720489	0.71655	0.715543	0.715777	0.718931	0.724413	0.731013	0.739082	0.747787	0.757971	0.769333	0.787768	0.819641	0.869235	0.929063	0.983002	1.02142	1.04743
GF04T24_02	02	04	GILLS	T	24	G	02		0.854931	0.837723	0.819184	0.802889	0.792974	0.791078	0.799334	0.811882	0.820467	0.823613	0.823154	0.821337	0.815197	0.809693	0.801233	0.790389	0.781038	0.769394	0.758787	0.747436	0.737526	0.729102	0.721658	0.71648	0.712727	0.711469	0.711516	0.714448	0.719341	0.725742	0.732958	0.741758	0.750476	0.760982	0.778105	0.807331	0.853499	0.909265	0.958554	0.994365	1.01903
GF04T24_03	02	04	GILLS	T	24	G	03		0.914099	0.899195	0.882767	0.869243	0.860702	0.859951	0.869593	0.882216	0.890535	0.892778	0.893202	0.891552	0.885784	0.882073	0.873339	0.863849	0.854222	0.843522	0.833729	0.823315	0.814662	0.806041	0.79948	0.794392	0.790403	0.789514	0.789877	0.79244	0.797709	0.804171	0.810565	0.819107	0.828173	0.838664	0.855153	0.883673	0.929388	0.983121	1.02994	1.06294	1.08476
GF08T24_01	04	08	GILLS	T	24	G	01		0.954047	0.939996	0.927268	0.909818	0.896102	0.890913	0.888282	0.889038	0.892116	0.887505	0.882315	0.875298	0.866554	0.857026	0.845727	0.832901	0.821216	0.80902	0.796109	0.784371	0.772193	0.762058	0.753834	0.747402	0.743129	0.739689	0.739105	0.741723	0.744756	0.751018	0.758489	0.766612	0.775022	0.785827	0.802503	0.832703	0.878076	0.931928	0.978328	1.01305	1.0364
GF08T24_02	04	08	GILLS	T	24	G	02		0.992369	0.982136	0.968566	0.952236	0.941485	0.936673	0.934377	0.935116	0.936191	0.93023	0.922447	0.914358	0.904872	0.893783	0.881361	0.86894	0.856053	0.843221	0.830219	0.817882	0.805946	0.795758	0.787017	0.780234	0.775257	0.772691	0.772378	0.773999	0.777362	0.78356	0.790677	0.798212	0.806349	0.816763	0.833172	0.862593	0.907741	0.96163	1.00843	1.04375	1.06751
GF08T24_03	04	08	GILLS	T	24	G	03		0.986085	0.977369	0.964691	0.950233	0.940276	0.936773	0.934696	0.938534	0.940563	0.937323	0.931328	0.923797	0.915837	0.90586	0.893398	0.88178	0.870279	0.857777	0.845687	0.833483	0.822186	0.813155	0.805455	0.798653	0.793706	0.791748	0.791145	0.793018	0.79627	0.802032	0.808711	0.816268	0.824802	0.834585	0.850685	0.879912	0.924633	0.977478	1.02401	1.05765	1.08021
GF12T24_01	06	12	GILLS	T	24	G	01		1.02646	0.997378	0.973171	0.952699	0.934717	0.930449	0.935323	0.947251	0.955372	0.958176	0.957895	0.95168	0.945284	0.936495	0.927069	0.915028	0.902262	0.888616	0.87497	0.862246	0.849969	0.839682	0.830914	0.823601	0.817674	0.815281	0.815147	0.816476	0.820548	0.826238	0.834286	0.841423	0.850752	0.861287	0.878932	0.910546	0.960112	1.0199	1.0731	1.11127	1.13831
GF12T24_02	06	12	GILLS	T	24	G	02		1.00909	0.989824	0.972919	0.956096	0.94423	0.941495	0.947388	0.958517	0.964467	0.966086	0.965342	0.961468	0.953099	0.946347	0.938014	0.927056	0.916965	0.904539	0.891888	0.880132	0.869701	0.859435	0.851233	0.843978	0.839097	0.836494	0.836408	0.837966	0.842073	0.848032	0.855633	0.863193	0.87172	0.881582	0.898451	0.928597	0.974841	1.02966	1.077	1.11019	1.13145
GF12T24_03	06	12	GILLS	T	24	G	03		1.04097	1.02527	1.01189	0.998811	0.988794	0.987784	0.991957	1.0035	1.00921	1.01061	1.00873	1.0027	0.996826	0.991986	0.982375	0.971118	0.961735	0.949305	0.938173	0.926198	0.916115	0.906941	0.898493	0.892318	0.887347	0.885072	0.885226	0.886748	0.89066	0.896367	0.903838	0.911373	0.919409	0.928993	0.945108	0.974489	1.01849	1.07057	1.11575	1.14658	1.16744
GF16T24_01	08	16	GILLS	T	24	G	01		0.914012	0.891893	0.870941	0.848082	0.835359	0.832554	0.835469	0.846524	0.856604	0.85883	0.856243	0.85033	0.842701	0.83363	0.824717	0.814034	0.801614	0.788315	0.775342	0.76391	0.752991	0.743192	0.735264	0.728316	0.723332	0.720649	0.72046	0.722598	0.7261	0.731661	0.738299	0.746204	0.754217	0.764504	0.782254	0.812164	0.860143	0.919991	0.974729	1.01445	1.0415
GF16T24_02	08	16	GILLS	T	24	G	02		0.897952	0.877091	0.856916	0.832746	0.818361	0.815723	0.822446	0.836693	0.846224	0.847734	0.845841	0.842004	0.833481	0.825194	0.81568	0.80468	0.792093	0.779571	0.767222	0.755638	0.74453	0.734626	0.726548	0.720076	0.714919	0.713159	0.71317	0.715503	0.719732	0.725395	0.733101	0.741583	0.749686	0.760944	0.779093	0.808901	0.858082	0.916612	0.969726	1.00719	1.03148
GF16T24_03	08	16	GILLS	T	24	G	03		0.872956	0.851169	0.830103	0.80674	0.794077	0.790415	0.795875	0.810451	0.81833	0.82075	0.818628	0.814119	0.807286	0.79645	0.78694	0.775276	0.763201	0.751274	0.738698	0.726327	0.715829	0.706439	0.698144	0.691466	0.687104	0.684908	0.684866	0.687506	0.691108	0.696935	0.704827	0.712503	0.721576	0.732371	0.749888	0.780929	0.829339	0.889599	0.942478	0.980163	1.00437
GF20T24_01	10	20	GILLS	T	24	G	01		0.747305	0.727055	0.705682	0.687376	0.675338	0.669554	0.673199	0.684675	0.692631	0.698451	0.699175	0.703772	0.701415	0.699461	0.694847	0.69014	0.682192	0.674236	0.665048	0.65528	0.64563	0.637444	0.630057	0.623582	0.618922	0.616459	0.614855	0.617808	0.62169	0.627106	0.634707	0.642084	0.650142	0.658506	0.6747	0.701975	0.74151	0.785318	0.822975	0.850293	0.869795
GF20T24_02	10	20	GILLS	T	24	G	02		0.744801	0.723192	0.70346	0.685363	0.6721	0.669338	0.676391	0.687651	0.696498	0.703056	0.705289	0.706041	0.702261	0.700457	0.694464	0.686744	0.677216	0.666181	0.655946	0.643892	0.632858	0.622897	0.613874	0.606549	0.60103	0.598299	0.596808	0.599734	0.603198	0.609449	0.616086	0.624247	0.632652	0.641799	0.658781	0.688377	0.734394	0.785626	0.829835	0.861858	0.885082
GF20T24_03	10	20	GILLS	T	24	G	03		0.722271	0.706806	0.691372	0.674992	0.665011	0.663565	0.669821	0.683182	0.693653	0.700393	0.699104	0.699382	0.695565	0.689754	0.682418	0.673592	0.662358	0.650783	0.638554	0.626409	0.615167	0.604506	0.59653	0.587964	0.583328	0.579867	0.579486	0.582386	0.58592	0.592036	0.599512	0.608413	0.616689	0.62696	0.645529	0.6787	0.732187	0.793487	0.849709	0.890926	0.919936
GF26T24_01	12	26	GILLS	T	24	G	01		0.658956	0.643425	0.627246	0.607287	0.597082	0.593843	0.59762	0.610807	0.61925	0.621595	0.619336	0.614491	0.60773	0.599934	0.590838	0.578126	0.566807	0.554908	0.540936	0.52863	0.517172	0.506276	0.496549	0.489906	0.484829	0.481913	0.481822	0.4838	0.488106	0.494085	0.501945	0.510531	0.519079	0.530114	0.549262	0.582391	0.635385	0.698354	0.755422	0.798472	0.827361
GF26T24_02	12	26	GILLS	T	24	G	02		0.676229	0.662335	0.64817	0.629642	0.617188	0.61387	0.619104	0.631269	0.639344	0.64217	0.640015	0.635139	0.627997	0.61986	0.609239	0.597584	0.584741	0.572187	0.558849	0.546484	0.534287	0.52393	0.514141	0.50756	0.502557	0.500306	0.499928	0.501773	0.506091	0.512403	0.51989	0.52854	0.537506	0.548323	0.567248	0.601133	0.654536	0.718944	0.776992	0.819967	0.850255
GF26T24_03	12	26	GILLS	T	24	G	03		0.67939	0.663972	0.649776	0.631676	0.62087	0.618481	0.624703	0.63549	0.644959	0.648529	0.644777	0.641133	0.634379	0.623923	0.61485	0.601838	0.589485	0.575811	0.562862	0.549601	0.537732	0.527725	0.518218	0.511445	0.506254	0.50391	0.503786	0.505928	0.510194	0.516773	0.524567	0.533149	0.542026	0.553554	0.572888	0.606618	0.661396	0.727202	0.786567	0.829551	0.858523
MF01C03_01	01	01	MUSCLE	C	03	M	01		1.02617	1.01832	1.00774	0.99891	0.997	0.999283	1.01152	1.03205	1.04495	1.04993	1.05379	1.054	1.05413	1.05045	1.04818	1.03996	1.03646	1.0256	1.01603	1.00572	0.994201	0.985649	0.977726	0.969208	0.963799	0.961898	0.961215	0.963258	0.968582	0.976205	0.98636	0.99677	1.00738	1.02162	1.04159	1.07499	1.12218	1.17242	1.21016	1.23567	1.25205
MF01C03_02	01	01	MUSCLE	C	03	M	02		1.064	1.06057	1.05034	1.04299	1.04123	1.04258	1.05874	1.07555	1.08623	1.09198	1.09604	1.09632	1.09776	1.09503	1.09163	1.08783	1.08434	1.07374	1.06563	1.0554	1.04882	1.0389	1.03267	1.02645	1.02069	1.01998	1.01847	1.02022	1.02663	1.03224	1.03998	1.04964	1.05873	1.07273	1.09037	1.12217	1.16986	1.22032	1.25987	1.28677	1.30276
MF01C03_03	01	01	MUSCLE	C	03	M	03		1.10896	1.09509	1.08044	1.07039	1.06206	1.06106	1.06632	1.08177	1.09002	1.09424	1.10008	1.10015	1.10164	1.10239	1.10345	1.09877	1.0962	1.08888	1.08236	1.07581	1.068	1.06227	1.05581	1.05033	1.04615	1.04361	1.04373	1.04469	1.04897	1.05402	1.05977	1.06759	1.07486	1.08506	1.09979	1.12499	1.16154	1.2019	1.23262	1.25527	1.26845
MF05C03_01	03	05	MUSCLE	C	03	M	01		0.922458	0.901189	0.882752	0.863314	0.848691	0.84488	0.846107	0.858659	0.865452	0.869175	0.86963	0.867105	0.864642	0.860439	0.855111	0.847945	0.840629	0.834584	0.827141	0.819935	0.813339	0.808281	0.803499	0.799519	0.796237	0.795533	0.796209	0.798223	0.8019	0.807183	0.813308	0.818837	0.826096	0.833428	0.846932	0.869004	0.903156	0.941937	0.978348	1.00595	1.02684
MF05C03_02	03	05	MUSCLE	C	03	M	02		0.829475	0.81211	0.796234	0.777818	0.763315	0.758135	0.758313	0.76553	0.770558	0.772805	0.771936	0.769339	0.76617	0.761458	0.757003	0.751985	0.746145	0.742173	0.735852	0.730724	0.726104	0.722027	0.718602	0.715424	0.713983	0.713349	0.713728	0.715893	0.71922	0.7234	0.727902	0.733383	0.73923	0.745779	0.756488	0.775739	0.804858	0.839509	0.872633	0.898827	0.918437
MF05C03_03	03	05	MUSCLE	C	03	M	03		0.805395	0.787532	0.769273	0.750301	0.735466	0.73017	0.730828	0.740047	0.744541	0.745614	0.745262	0.743168	0.739217	0.734725	0.729926	0.724175	0.718313	0.713319	0.707248	0.701358	0.696565	0.69224	0.68858	0.685577	0.683479	0.683189	0.684275	0.686306	0.689459	0.694115	0.699142	0.704707	0.71095	0.718117	0.729644	0.750104	0.782	0.819935	0.855815	0.884471	0.905476
MF09C03_01	05	09	MUSCLE	C	03	M	01		1.12054	1.11997	1.11315	1.1108	1.11626	1.13472	1.1567	1.18635	1.20709	1.21652	1.21806	1.22134	1.223	1.2243	1.22258	1.21292	1.20715	1.19849	1.18592	1.17414	1.16671	1.15641	1.14535	1.13537	1.13134	1.12643	1.12865	1.12909	1.13763	1.14553	1.1543	1.1673	1.1775	1.18986	1.21322	1.25029	1.31033	1.36738	1.41163	1.44206	1.46162
MF09C03_02	05	09	MUSCLE	C	03	M	02		1.10973	1.12713	1.13001	1.12711	1.14113	1.16289	1.19266	1.22498	1.23899	1.24279	1.24973	1.24814	1.252	1.24861	1.24891	1.23717	1.23275	1.22489	1.2103	1.20132	1.19002	1.18232	1.16959	1.16355	1.15822	1.15375	1.15673	1.1562	1.16435	1.17172	1.18144	1.19283	1.2026	1.21471	1.23711	1.27695	1.33488	1.39658	1.44498	1.47867	1.49674
MF09C03_03	05	09	MUSCLE	C	03	M	03		1.08258	1.09127	1.09702	1.10055	1.10297	1.12744	1.15376	1.18655	1.20709	1.21659	1.21755	1.21719	1.2156	1.21422	1.21319	1.2042	1.19895	1.18829	1.17429	1.16542	1.1545	1.14685	1.13284	1.12692	1.12168	1.11718	1.11821	1.1204	1.1249	1.13572	1.14472	1.15644	1.16681	1.17795	1.2011	1.24325	1.30418	1.36952	1.42154	1.45806	1.47789
MF13C03_01	07	13	MUSCLE	C	03	M	01		1.20946	1.19598	1.18812	1.17781	1.17545	1.18436	1.19816	1.21373	1.22993	1.23951	1.24085	1.24021	1.23852	1.23586	1.23136	1.22284	1.21703	1.20832	1.19574	1.1857	1.1775	1.16907	1.15999	1.15528	1.15009	1.1468	1.14706	1.14916	1.15627	1.16289	1.17246	1.18089	1.19213	1.20486	1.22428	1.25656	1.30439	1.35528	1.39709	1.42442	1.44365
MF13C03_02	07	13	MUSCLE	C	03	M	02		1.24857	1.2384	1.2268	1.21736	1.21894	1.22596	1.2504	1.26674	1.28254	1.2931	1.29248	1.29217	1.28988	1.28695	1.28121	1.27331	1.26824	1.25763	1.24631	1.23439	1.22437	1.21596	1.20667	1.19969	1.19588	1.19193	1.19262	1.19546	1.20292	1.2094	1.22018	1.22983	1.24142	1.2568	1.27674	1.3123	1.36353	1.41768	1.46103	1.49044	1.50818
MF13C03_03	07	13	MUSCLE	C	03	M	03		1.20385	1.19654	1.19203	1.18683	1.18693	1.18902	1.21078	1.23009	1.24311	1.25248	1.25368	1.25459	1.24753	1.24687	1.23921	1.2322	1.22769	1.21993	1.20799	1.19721	1.18954	1.18046	1.17317	1.16671	1.16319	1.15843	1.1623	1.16494	1.17091	1.17805	1.18736	1.19745	1.20755	1.2202	1.24066	1.27459	1.32596	1.38015	1.4248	1.45549	1.47533
MF17C03_01	09	17	MUSCLE	C	03	M	01		1.3461	1.32585	1.31633	1.30973	1.30671	1.31121	1.32975	1.35657	1.37164	1.37416	1.37739	1.38022	1.37595	1.37244	1.36763	1.35889	1.34572	1.33648	1.3245	1.31339	1.301	1.29081	1.28253	1.27424	1.26791	1.26566	1.26561	1.26761	1.27195	1.28025	1.29121	1.30232	1.31119	1.32542	1.34703	1.38169	1.4347	1.48434	1.52707	1.55438	1.56971
MF17C03_02	09	17	MUSCLE	C	03	M	02		1.17966	1.17646	1.17994	1.17809	1.18084	1.18449	1.1994	1.22033	1.23167	1.23388	1.23662	1.24014	1.24046	1.23934	1.23736	1.23477	1.23011	1.2263	1.2167	1.21077	1.20487	1.19881	1.19272	1.18788	1.18324	1.18303	1.18345	1.18565	1.18993	1.19852	1.20669	1.2167	1.22507	1.23688	1.25527	1.28617	1.33143	1.37909	1.42003	1.44313	1.46011
MF17C03_03	09	17	MUSCLE	C	03	M	03		1.13454	1.11965	1.1099	1.10363	1.09861	1.09696	1.10657	1.12154	1.13011	1.1329	1.13348	1.13489	1.13264	1.12947	1.12687	1.12238	1.11656	1.11079	1.1034	1.09842	1.09194	1.08601	1.08025	1.07551	1.07291	1.07157	1.07318	1.07437	1.07776	1.08367	1.09238	1.10009	1.10611	1.11673	1.13291	1.15772	1.19591	1.23639	1.271	1.29555	1.31179
MF23C03_01	11	23	MUSCLE	C	03	M	01		1.10381	1.10277	1.10081	1.09744	1.09866	1.106	1.11885	1.133	1.1438	1.14873	1.15662	1.15819	1.15674	1.15877	1.15543	1.15121	1.14837	1.145	1.13937	1.13331	1.12768	1.11945	1.11549	1.11044	1.10571	1.10489	1.10418	1.10599	1.11032	1.11594	1.12203	1.12926	1.13834	1.14816	1.16337	1.19094	1.22961	1.27234	1.30333	1.32455	1.33606
MF23C03_02	11	23	MUSCLE	C	03	M	02		1.17775	1.17822	1.17684	1.17608	1.18285	1.19307	1.21377	1.23132	1.2495	1.25508	1.2625	1.26375	1.26311	1.26414	1.256	1.24899	1.24563	1.2394	1.22915	1.22036	1.2122	1.20377	1.1954	1.18841	1.18302	1.18018	1.17955	1.18086	1.18699	1.19351	1.20114	1.21129	1.2225	1.23643	1.2555	1.29393	1.34884	1.41073	1.45949	1.49207	1.51116
MF23C03_03	11	23	MUSCLE	C	03	M	03		1.01567	1.01026	1.00547	0.999487	0.995995	0.996065	1.00422	1.01434	1.02155	1.02511	1.02807	1.028	1.02669	1.02456	1.01957	1.01565	1.0138	1.00886	1.0017	0.997994	0.993018	0.987577	0.98291	0.978333	0.97485	0.97403	0.973725	0.974639	0.977525	0.98237	0.987367	0.994046	1.0007	1.00948	1.02294	1.04706	1.08193	1.12358	1.15891	1.18709	1.20722
MF02T03_01	01	02	MUSCLE	T	03	M	01		0.972448	0.974657	0.972972	0.968937	0.976327	0.982851	1.00348	1.02898	1.04618	1.05446	1.06238	1.06488	1.07057	1.06919	1.06675	1.06765	1.06341	1.05794	1.04721	1.04177	1.03186	1.0245	1.01628	1.00867	1.00485	1.00104	1.00259	1.00455	1.01085	1.01846	1.02747	1.03785	1.05009	1.06306	1.08592	1.12435	1.17679	1.2368	1.28395	1.31543	1.33343
MF02T03_02	01	02	MUSCLE	T	03	M	02		0.850033	0.846561	0.84096	0.839801	0.839437	0.839878	0.853015	0.874419	0.885874	0.890704	0.89993	0.901417	0.91014	0.909109	0.90788	0.907854	0.905718	0.901839	0.895384	0.889849	0.883898	0.876032	0.871869	0.865016	0.862951	0.860568	0.860728	0.862876	0.869072	0.87504	0.882288	0.890308	0.899139	0.909268	0.927423	0.955494	0.995646	1.03931	1.07352	1.09621	1.11005
MF02T03_03	01	02	MUSCLE	T	03	M	03		0.885025	0.885748	0.887579	0.885458	0.887074	0.891556	0.908376	0.93047	0.941803	0.947977	0.95484	0.958614	0.9598	0.959746	0.957371	0.956296	0.954693	0.950759	0.943962	0.936824	0.93069	0.923543	0.915848	0.911985	0.907886	0.905595	0.90709	0.909717	0.915768	0.921532	0.930329	0.938317	0.947969	0.95989	0.977632	1.0082	1.05266	1.10054	1.13788	1.16423	1.17938
MF06T03_01	03	06	MUSCLE	T	03	M	01		1.12731	1.11527	1.10733	1.09897	1.09602	1.09963	1.11148	1.12843	1.14296	1.14865	1.15284	1.15711	1.15996	1.16023	1.15949	1.15465	1.15113	1.14751	1.14013	1.13492	1.12524	1.12028	1.11481	1.10975	1.10289	1.10315	1.10369	1.10453	1.10895	1.11498	1.12173	1.12889	1.13636	1.14423	1.16009	1.18625	1.22494	1.26653	1.29926	1.32346	1.34041
MF06T03_02	03	06	MUSCLE	T	03	M	02		0.968558	0.95957	0.94802	0.936856	0.930487	0.930008	0.937276	0.946757	0.955094	0.957856	0.961056	0.963317	0.962196	0.96106	0.959085	0.955293	0.953085	0.948896	0.943329	0.93898	0.933012	0.928944	0.924559	0.921261	0.918123	0.917392	0.917455	0.91942	0.92267	0.926926	0.932181	0.937849	0.943623	0.949697	0.960356	0.979536	1.00714	1.03854	1.0638	1.08243	1.09667
MF06T03_03	03	06	MUSCLE	T	03	M	03		1.05507	1.04953	1.04431	1.03678	1.03477	1.0414	1.05549	1.06954	1.08255	1.08717	1.09264	1.09402	1.09464	1.09336	1.09293	1.08783	1.08519	1.08025	1.07346	1.06852	1.06185	1.05707	1.05094	1.04623	1.04165	1.04148	1.0409	1.04366	1.04811	1.05401	1.05937	1.067	1.07368	1.08205	1.09643	1.12041	1.15501	1.19457	1.22361	1.24456	1.2599
MF10T03_01	05	10	MUSCLE	T	03	M	01		1.0202	1.01304	1.00577	1.00144	0.991512	0.990881	1.0048	1.017	1.03121	1.039	1.04022	1.04183	1.04272	1.04097	1.03994	1.03455	1.03278	1.02896	1.01866	1.01102	1.00564	0.995786	0.990412	0.981691	0.978291	0.973789	0.974769	0.975218	0.979201	0.983823	0.9905	0.998765	1.00583	1.01601	1.03225	1.06114	1.10419	1.15323	1.19315	1.22069	1.23947
MF10T03_02	05	10	MUSCLE	T	03	M	02		1.14091	1.14188	1.13487	1.13103	1.13128	1.13614	1.15268	1.1744	1.18957	1.20385	1.20287	1.20453	1.20742	1.20834	1.20639	1.20744	1.20349	1.19837	1.18798	1.17922	1.17149	1.15945	1.15232	1.14317	1.13704	1.13522	1.13501	1.13415	1.14078	1.14644	1.15437	1.16522	1.17364	1.18674	1.20592	1.24166	1.29558	1.35478	1.4021	1.43339	1.45148
MF10T03_03	05	10	MUSCLE	T	03	M	03		1.15992	1.15668	1.15304	1.15343	1.15184	1.15592	1.17715	1.19262	1.20938	1.21826	1.22024	1.22623	1.22535	1.22839	1.22796	1.2279	1.22781	1.22104	1.21555	1.20496	1.19945	1.18729	1.18203	1.17113	1.16816	1.16367	1.16381	1.16596	1.17067	1.17687	1.18672	1.19599	1.20254	1.21417	1.23361	1.26672	1.3144	1.36487	1.40487	1.42985	1.44462
MF14T03_01	07	14	MUSCLE	T	03	M	01		1.21262	1.21444	1.21407	1.21265	1.21643	1.22613	1.24083	1.25537	1.26968	1.2769	1.27894	1.27984	1.28037	1.28056	1.27953	1.28022	1.2766	1.26785	1.26458	1.25838	1.25164	1.24483	1.23997	1.23589	1.23343	1.23191	1.23164	1.23722	1.24214	1.24989	1.2571	1.2664	1.2765	1.28655	1.30447	1.33313	1.37469	1.42047	1.45403	1.47635	1.49109
MF14T03_02	07	14	MUSCLE	T	03	M	02		1.18298	1.18177	1.17917	1.17766	1.17961	1.18316	1.20592	1.22854	1.24156	1.24875	1.25606	1.25835	1.2593	1.25876	1.25618	1.25385	1.24805	1.24114	1.23247	1.22518	1.21709	1.2081	1.20235	1.19511	1.19069	1.18986	1.19075	1.19499	1.19905	1.20831	1.21745	1.2294	1.23902	1.25264	1.2742	1.30932	1.36068	1.41825	1.46203	1.49236	1.51017
MF14T03_03	07	14	MUSCLE	T	03	M	03		1.22514	1.22736	1.22381	1.22702	1.22559	1.23212	1.25087	1.26543	1.27781	1.2836	1.28713	1.28856	1.28798	1.28904	1.28882	1.28454	1.28319	1.27764	1.27001	1.26399	1.25951	1.25408	1.24871	1.24316	1.24297	1.24055	1.24046	1.24452	1.24993	1.25929	1.26639	1.2756	1.2866	1.29676	1.31334	1.34226	1.38288	1.42762	1.46224	1.48322	1.4984
MF18T03_01	09	18	MUSCLE	T	03	M	01		1.1321	1.12769	1.11745	1.1141	1.11417	1.12234	1.13608	1.15641	1.1695	1.17583	1.17873	1.17967	1.18502	1.18541	1.18238	1.17929	1.17692	1.17246	1.16529	1.15768	1.14861	1.1431	1.13412	1.13001	1.12372	1.12328	1.12365	1.1263	1.13199	1.13845	1.14659	1.15645	1.16452	1.17544	1.19317	1.22537	1.26754	1.31362	1.34918	1.37495	1.38759
MF18T03_02	09	18	MUSCLE	T	03	M	02		0.998367	0.986151	0.972467	0.961811	0.952093	0.950366	0.957496	0.968698	0.976986	0.979419	0.980493	0.98238	0.98285	0.980947	0.977852	0.974071	0.972108	0.967044	0.960484	0.954696	0.949249	0.945555	0.939607	0.935979	0.932747	0.931465	0.932621	0.934558	0.939343	0.943655	0.950972	0.958286	0.964947	0.974642	0.988067	1.01188	1.04618	1.08502	1.11799	1.14483	1.16261
MF18T03_03	09	18	MUSCLE	T	03	M	03		0.987932	0.978925	0.967277	0.95852	0.953518	0.953542	0.964697	0.976892	0.985384	0.989265	0.991764	0.994279	0.994414	0.994948	0.995415	0.991772	0.990116	0.987614	0.98201	0.977077	0.972436	0.967575	0.962336	0.9594	0.95598	0.955383	0.956615	0.958595	0.962723	0.967907	0.973968	0.981504	0.987625	0.996938	1.00964	1.03041	1.05842	1.08968	1.11306	1.13092	1.1426
MF24T03_01	11	24	MUSCLE	T	03	M	01		1.1817	1.17585	1.16773	1.16102	1.16214	1.17235	1.18936	1.21347	1.2254	1.23501	1.23536	1.2357	1.2348	1.22865	1.22352	1.21824	1.20975	1.20066	1.19092	1.1803	1.17176	1.16291	1.15488	1.14871	1.14651	1.14576	1.14578	1.15016	1.15679	1.16383	1.17461	1.18436	1.194	1.20783	1.2271	1.26101	1.31234	1.36852	1.41739	1.44986	1.47174
MF24T03_02	11	24	MUSCLE	T	03	M	02		1.12786	1.12255	1.11342	1.10958	1.10964	1.11858	1.13727	1.15735	1.17022	1.17872	1.17955	1.18204	1.17772	1.17335	1.168	1.16278	1.15331	1.14653	1.13633	1.12793	1.11902	1.11094	1.1036	1.0989	1.09582	1.09495	1.09408	1.09964	1.10389	1.11278	1.1211	1.13072	1.14198	1.15224	1.17254	1.20423	1.25271	1.30323	1.34827	1.37885	1.3972
MF24T03_03	11	24	MUSCLE	T	03	M	03		1.2465	1.24638	1.24015	1.2432	1.25032	1.25809	1.28385	1.30729	1.32057	1.33375	1.33227	1.33331	1.32932	1.32476	1.31753	1.31249	1.30548	1.29477	1.28158	1.27284	1.26412	1.25377	1.24437	1.23727	1.23488	1.23331	1.2321	1.23647	1.24364	1.25304	1.26242	1.27403	1.28423	1.29857	1.31992	1.35597	1.41141	1.47205	1.5213	1.55417	1.57254
MF03C24_01	02	03	MUSCLE	C	24	M	01		1.14667	1.14223	1.1427	1.14282	1.14693	1.16223	1.18897	1.21837	1.23803	1.24811	1.24832	1.24594	1.24045	1.2343	1.22558	1.21632	1.20739	1.19224	1.17893	1.16602	1.15274	1.14276	1.13363	1.12431	1.11838	1.11616	1.11527	1.11986	1.12912	1.13725	1.14824	1.16258	1.17514	1.19221	1.21947	1.26404	1.32956	1.4041	1.46181	1.50147	1.52132
MF03C24_02	02	03	MUSCLE	C	24	M	02		1.13846	1.13044	1.12627	1.12404	1.12318	1.12911	1.156	1.1869	1.20337	1.21117	1.21454	1.21117	1.2057	1.19539	1.18791	1.17779	1.16658	1.15334	1.14022	1.12617	1.1136	1.10374	1.09479	1.08563	1.08068	1.0779	1.07779	1.08085	1.08879	1.09859	1.10778	1.12222	1.13517	1.15135	1.17678	1.21942	1.28557	1.35795	1.41739	1.46058	1.48085
MF03C24_03	02	03	MUSCLE	C	24	M	03		1.08083	1.07048	1.06575	1.06303	1.06265	1.07072	1.09239	1.11183	1.12409	1.1309	1.13173	1.12894	1.12469	1.11793	1.11064	1.10155	1.09285	1.08137	1.07108	1.05974	1.05162	1.04256	1.03605	1.02758	1.02364	1.02147	1.02183	1.02421	1.03025	1.03743	1.04565	1.05563	1.06579	1.07807	1.09786	1.13232	1.18345	1.23967	1.28709	1.31887	1.33687
MF07C24_01	04	07	MUSCLE	C	24	M	01		1.04194	1.04041	1.03458	1.03159	1.03017	1.03572	1.04306	1.05617	1.06601	1.07064	1.0731	1.07441	1.07523	1.07397	1.07107	1.06962	1.06553	1.06267	1.05761	1.05254	1.04528	1.03937	1.03577	1.0311	1.02782	1.02618	1.02651	1.02924	1.03161	1.03688	1.04193	1.04853	1.05429	1.06185	1.07355	1.09517	1.12723	1.16073	1.1858	1.20536	1.2191
MF07C24_02	04	07	MUSCLE	C	24	M	02		1.08356	1.0803	1.07394	1.06692	1.06329	1.06899	1.07813	1.09247	1.10514	1.10967	1.11088	1.1121	1.11292	1.11278	1.10754	1.10551	1.10331	1.09945	1.09337	1.08735	1.0801	1.07522	1.06894	1.06528	1.06044	1.05911	1.0591	1.06244	1.06525	1.07042	1.07737	1.08321	1.09084	1.09761	1.11248	1.1368	1.17289	1.21329	1.24453	1.26821	1.2855
MF07C24_03	04	07	MUSCLE	C	24	M	03		1.07811	1.07276	1.06282	1.05634	1.05178	1.05876	1.07074	1.08623	1.09822	1.10661	1.10939	1.11048	1.11163	1.1129	1.10774	1.10566	1.10072	1.09704	1.08875	1.08296	1.07393	1.06737	1.06057	1.05549	1.05111	1.04924	1.04888	1.0525	1.05478	1.06168	1.06884	1.07555	1.08402	1.09294	1.1092	1.13768	1.17978	1.22613	1.26285	1.2894	1.30694
MF11C24_01	06	11	MUSCLE	C	24	M	01		1.25076	1.25361	1.25668	1.25618	1.2664	1.27256	1.29054	1.31421	1.326	1.33519	1.34169	1.34365	1.34519	1.34627	1.34765	1.34248	1.33988	1.33492	1.32632	1.31812	1.31045	1.30183	1.29588	1.2846	1.28184	1.28077	1.27967	1.28072	1.28644	1.29078	1.30167	1.31038	1.32104	1.33135	1.35217	1.3846	1.43608	1.48974	1.533	1.5615	1.5763
MF11C24_02	06	11	MUSCLE	C	24	M	02		1.31394	1.29221	1.27852	1.26901	1.267	1.26678	1.28162	1.30077	1.31571	1.32434	1.3291	1.33365	1.327	1.32434	1.32411	1.31311	1.3035	1.29467	1.28118	1.2706	1.26074	1.24893	1.24131	1.23198	1.22498	1.22354	1.22205	1.22258	1.22737	1.23206	1.24164	1.25023	1.26061	1.27174	1.29171	1.32295	1.37048	1.41847	1.45854	1.48595	1.50181
MF11C24_03	06	11	MUSCLE	C	24	M	03		1.22324	1.22143	1.22374	1.21948	1.22833	1.23471	1.25766	1.28101	1.29395	1.30669	1.31309	1.31356	1.31115	1.31143	1.30935	1.30423	1.29935	1.29073	1.2794	1.27064	1.26237	1.25195	1.24558	1.23466	1.23006	1.22721	1.22558	1.2271	1.2329	1.23852	1.24908	1.25755	1.26886	1.28093	1.30314	1.34267	1.4017	1.46611	1.5211	1.55822	1.57628
MF15C24_01	08	15	MUSCLE	C	24	M	01		1.4161	1.39567	1.36576	1.33179	1.31524	1.3161	1.3413	1.3679	1.38889	1.40896	1.41638	1.41554	1.41569	1.41249	1.40168	1.38961	1.37763	1.35774	1.34191	1.32383	1.30875	1.29631	1.2807	1.26925	1.26029	1.25347	1.25227	1.25499	1.26035	1.2652	1.27812	1.28706	1.29619	1.30844	1.32894	1.37095	1.43695	1.50276	1.55981	1.6053	1.63714
MF15C24_02	08	15	MUSCLE	C	24	M	02		1.22118	1.20721	1.18627	1.16282	1.15589	1.16367	1.18023	1.20111	1.22111	1.23383	1.23959	1.24321	1.24649	1.24285	1.23992	1.2333	1.22645	1.21629	1.202	1.19022	1.18029	1.16868	1.15798	1.14884	1.14158	1.13735	1.13737	1.14043	1.14452	1.15072	1.16227	1.17174	1.18041	1.19371	1.21289	1.24972	1.30666	1.36295	1.4108	1.44514	1.47245
MF15C24_03	08	15	MUSCLE	C	24	M	03		1.11439	1.1026	1.08524	1.06518	1.05833	1.06572	1.07744	1.09388	1.10862	1.119	1.12661	1.12704	1.12824	1.13048	1.12684	1.12294	1.11671	1.11195	1.10321	1.09145	1.08449	1.07447	1.06773	1.05845	1.0532	1.05025	1.05099	1.05315	1.05822	1.06529	1.07499	1.08183	1.09017	1.10225	1.11786	1.15134	1.19732	1.24384	1.28357	1.31243	1.33323
MF19C24_01	10	19	MUSCLE	C	24	M	01		0.78852	0.795439	0.795993	0.790261	0.794889	0.804906	0.82068	0.850506	0.872162	0.887628	0.896246	0.908035	0.918069	0.916347	0.918005	0.917404	0.91551	0.907493	0.903643	0.89403	0.890685	0.881633	0.871941	0.86315	0.858319	0.85781	0.856895	0.858646	0.864369	0.86973	0.876501	0.883698	0.888907	0.894157	0.91268	0.946124	0.993958	1.04183	1.08208	1.1107	1.131
MF19C24_02	10	19	MUSCLE	C	24	M	02		0.790994	0.796971	0.797401	0.791448	0.795944	0.806666	0.824141	0.848139	0.871656	0.881959	0.893101	0.898023	0.907021	0.910675	0.907399	0.910086	0.905908	0.898606	0.893165	0.886131	0.879533	0.871101	0.863751	0.856939	0.849348	0.847437	0.847133	0.847859	0.852246	0.85936	0.865095	0.872519	0.87558	0.882271	0.898381	0.931254	0.978019	1.02442	1.06532	1.09346	1.11489
MF19C24_03	10	19	MUSCLE	C	24	M	03		0.801894	0.81417	0.81634	0.810653	0.81959	0.824864	0.847163	0.876366	0.898475	0.912525	0.917593	0.928806	0.938746	0.938569	0.942395	0.940321	0.937075	0.932472	0.924811	0.917977	0.911502	0.904985	0.895681	0.887125	0.881146	0.881189	0.881142	0.882183	0.887152	0.893518	0.901125	0.906424	0.912333	0.918184	0.935705	0.970154	1.01854	1.06824	1.1102	1.13832	1.16243
MF25C24_01	12	25	MUSCLE	C	24	M	01		1.4853	1.44647	1.42164	1.39442	1.38181	1.38441	1.40437	1.43237	1.452	1.46896	1.47368	1.47036	1.47403	1.46918	1.46563	1.44766	1.43418	1.42037	1.40612	1.39175	1.377	1.36311	1.3552	1.34097	1.33481	1.32904	1.3284	1.33166	1.33683	1.34366	1.35362	1.3622	1.37029	1.38166	1.40066	1.43892	1.49148	1.54583	1.59082	1.62108	1.64553
MF25C24_02	12	25	MUSCLE	C	24	M	02		1.33729	1.32058	1.3014	1.28046	1.27699	1.28419	1.30299	1.32554	1.34601	1.35536	1.36268	1.36235	1.36641	1.36214	1.35839	1.34675	1.33818	1.32915	1.31925	1.3055	1.29646	1.28146	1.27464	1.26423	1.26023	1.25669	1.2545	1.25833	1.26414	1.27105	1.27986	1.28845	1.29787	1.30683	1.32724	1.36068	1.41435	1.46906	1.51455	1.54487	1.56745
MF25C24_03	12	25	MUSCLE	C	24	M	03		1.18808	1.17899	1.17414	1.16362	1.16151	1.17267	1.18799	1.2107	1.22679	1.23805	1.24304	1.24379	1.24909	1.2451	1.24511	1.2411	1.23158	1.22248	1.21439	1.20333	1.19445	1.18369	1.17667	1.16715	1.16274	1.15892	1.15912	1.16316	1.16913	1.17675	1.1863	1.19451	1.20443	1.21489	1.23413	1.26965	1.32383	1.37971	1.42495	1.4544	1.47629
MF04T24_01	02	04	MUSCLE	T	24	M	01		1.23284	1.22391	1.21323	1.21268	1.21262	1.21699	1.23515	1.25806	1.27575	1.28477	1.28829	1.29205	1.28799	1.28478	1.28032	1.2733	1.26496	1.25578	1.24406	1.2317	1.22192	1.21321	1.20407	1.19456	1.18987	1.18554	1.18564	1.18846	1.19328	1.20177	1.21014	1.22205	1.23205	1.24715	1.26691	1.30514	1.35888	1.4202	1.46907	1.50083	1.52221
MF04T24_02	02	04	MUSCLE	T	24	M	02		1.14336	1.13923	1.13261	1.13336	1.13126	1.13324	1.15088	1.17339	1.18739	1.19487	1.19516	1.20049	1.1992	1.19649	1.19326	1.18816	1.18184	1.17505	1.16595	1.15609	1.14603	1.13922	1.13193	1.12428	1.11974	1.11636	1.11696	1.11895	1.12444	1.12989	1.13793	1.148	1.15743	1.17029	1.18925	1.22449	1.27609	1.3369	1.38618	1.42023	1.4422
MF04T24_03	02	04	MUSCLE	T	24	M	03		1.09429	1.08686	1.07697	1.07368	1.07029	1.07188	1.08317	1.10338	1.11701	1.12185	1.12458	1.12664	1.12552	1.12486	1.12073	1.11698	1.11068	1.10444	1.09857	1.08835	1.08041	1.07402	1.06819	1.06201	1.05767	1.05753	1.05768	1.05981	1.06428	1.0711	1.07889	1.08826	1.09722	1.10843	1.12683	1.15787	1.20329	1.25565	1.29882	1.32815	1.34827
MF08T24_01	04	08	MUSCLE	T	24	M	01		1.19026	1.18314	1.17898	1.17523	1.17338	1.18247	1.19886	1.22088	1.23378	1.24349	1.24515	1.24901	1.24653	1.24611	1.2425	1.23734	1.23073	1.22326	1.21606	1.2066	1.19854	1.18949	1.18201	1.17459	1.17234	1.1676	1.16747	1.17024	1.1765	1.18383	1.19414	1.20072	1.21075	1.22249	1.2411	1.27461	1.32422	1.37668	1.42158	1.45173	1.47147
MF08T24_02	04	08	MUSCLE	T	24	M	02		1.01435	1.0015	0.989829	0.975859	0.969234	0.970947	0.973859	0.983865	0.990792	0.994609	0.995299	0.995934	0.994609	0.992607	0.991092	0.985955	0.983251	0.978737	0.974206	0.969148	0.965112	0.958504	0.955698	0.951524	0.949789	0.948224	0.949383	0.952078	0.95639	0.96031	0.967552	0.972909	0.979583	0.987783	0.999493	1.01963	1.04908	1.0818	1.1105	1.13274	1.14908
MF08T24_03	04	08	MUSCLE	T	24	M	03		1.05686	1.04291	1.02785	1.0136	1.00787	1.00572	1.0105	1.02244	1.02995	1.03734	1.03832	1.03767	1.03816	1.03536	1.03238	1.02934	1.02532	1.01922	1.01422	1.00791	1.00146	0.993735	0.989287	0.983593	0.981206	0.978715	0.9792	0.980977	0.984812	0.990157	0.997364	1.00378	1.01089	1.02031	1.03397	1.05926	1.09559	1.13542	1.17119	1.19736	1.21597
MF12T24_01	06	12	MUSCLE	T	24	M	01		1.40837	1.40993	1.41026	1.41565	1.41528	1.4327	1.46193	1.49196	1.50834	1.51878	1.52186	1.52526	1.5201	1.51849	1.51356	1.50523	1.50233	1.48821	1.47342	1.4626	1.45211	1.44021	1.42505	1.41419	1.40754	1.40005	1.40063	1.40352	1.40727	1.41618	1.42621	1.43665	1.44624	1.45954	1.48329	1.52554	1.59235	1.66596	1.72041	1.75722	1.78023
MF12T24_02	06	12	MUSCLE	T	24	M	02		1.29621	1.28554	1.27991	1.28217	1.27692	1.28754	1.30551	1.33158	1.34526	1.35199	1.35343	1.35384	1.3487	1.3493	1.34488	1.33646	1.33202	1.31887	1.3112	1.30207	1.29172	1.28222	1.27197	1.26326	1.25765	1.25407	1.25497	1.25638	1.2611	1.26846	1.27593	1.28458	1.29514	1.305	1.32492	1.36233	1.41613	1.47635	1.52671	1.55643	1.57712
MF12T24_03	06	12	MUSCLE	T	24	M	03		1.1579	1.14522	1.13596	1.13014	1.12631	1.12805	1.13735	1.15457	1.16396	1.16983	1.17404	1.17206	1.17176	1.16858	1.16808	1.16162	1.15944	1.15031	1.14206	1.13559	1.12722	1.11935	1.11208	1.10591	1.10198	1.09933	1.0992	1.09955	1.10331	1.10839	1.11327	1.12033	1.1267	1.13495	1.14944	1.17551	1.21294	1.25358	1.28754	1.30938	1.3237
MF16T24_01	08	16	MUSCLE	T	24	M	01		1.03902	1.03533	1.03165	1.02068	1.01876	1.02454	1.03705	1.05508	1.06763	1.07381	1.07597	1.07505	1.07469	1.06742	1.06338	1.06096	1.05304	1.04366	1.03892	1.02994	1.02278	1.01382	1.00768	1.00114	0.99557	0.993591	0.993312	0.995691	0.9995	1.00474	1.01131	1.01867	1.02529	1.03523	1.05125	1.07804	1.11782	1.1649	1.20298	1.23316	1.25488
MF16T24_02	08	16	MUSCLE	T	24	M	02		0.89279	0.888254	0.879764	0.867434	0.864041	0.864276	0.871045	0.882876	0.891352	0.894616	0.893819	0.894779	0.893068	0.890686	0.88763	0.883998	0.880341	0.87484	0.869168	0.864601	0.858463	0.853486	0.848528	0.845011	0.840648	0.840108	0.840256	0.841617	0.844962	0.848335	0.853198	0.859598	0.864042	0.872049	0.883157	0.902803	0.930731	0.962968	0.990435	1.01235	1.02904
MF16T24_03	08	16	MUSCLE	T	24	M	03		0.937141	0.930352	0.922582	0.909129	0.905447	0.904914	0.913259	0.927849	0.938332	0.941842	0.941864	0.940414	0.939383	0.934124	0.929796	0.92345	0.918656	0.910589	0.903751	0.896208	0.889146	0.881655	0.875297	0.868913	0.864202	0.86208	0.862885	0.863541	0.86695	0.871627	0.87841	0.884886	0.891072	0.899763	0.914273	0.937996	0.972882	1.01253	1.04646	1.07233	1.09189
MF20T24_01	10	20	MUSCLE	T	24	M	01		0.990187	1.00086	1.00205	1.00171	1.00225	1.01819	1.03416	1.05036	1.06575	1.08107	1.08293	1.09311	1.09915	1.10215	1.10764	1.10646	1.10554	1.10475	1.10116	1.09828	1.09003	1.08483	1.07954	1.07221	1.06777	1.06596	1.06448	1.06562	1.06728	1.07373	1.07888	1.08387	1.08712	1.08985	1.104	1.12935	1.16531	1.19825	1.22536	1.2407	1.2539
MF20T24_02	10	20	MUSCLE	T	24	M	02		1.05071	1.05794	1.05246	1.04884	1.0484	1.05795	1.07671	1.09497	1.10881	1.12134	1.12513	1.13702	1.14424	1.14478	1.14906	1.15101	1.14477	1.14435	1.14573	1.13334	1.12941	1.12192	1.11473	1.10714	1.10105	1.09936	1.09832	1.10146	1.10478	1.11058	1.11462	1.12142	1.12623	1.12893	1.14576	1.17349	1.21476	1.25438	1.28507	1.30692	1.32182
MF20T24_03	10	20	MUSCLE	T	24	M	03		0.989987	0.997475	0.99736	0.994967	0.99878	1.00687	1.02005	1.03381	1.04929	1.06211	1.06476	1.07178	1.07634	1.0798	1.08154	1.08424	1.08201	1.08037	1.08238	1.07429	1.06958	1.06182	1.05767	1.04824	1.04792	1.04372	1.0419	1.0451	1.04719	1.05169	1.05615	1.06045	1.06324	1.06549	1.07746	1.09989	1.13096	1.16215	1.18473	1.19993	1.21048
MF26T24_01	12	26	MUSCLE	T	24	M	01		0.895038	0.89089	0.885846	0.878342	0.878151	0.888422	0.902832	0.923813	0.938488	0.952184	0.957123	0.963336	0.966647	0.971938	0.969602	0.969178	0.967773	0.965016	0.959126	0.953697	0.947521	0.944074	0.936219	0.932085	0.929156	0.926386	0.927412	0.930169	0.935608	0.940199	0.947454	0.955094	0.960641	0.969638	0.982448	1.00907	1.0459	1.08506	1.1138	1.1369	1.15198
MF26T24_02	12	26	MUSCLE	T	24	M	02		0.84905	0.851249	0.85059	0.84689	0.851508	0.86041	0.876233	0.897455	0.911617	0.921485	0.927377	0.932022	0.934609	0.938874	0.938572	0.935981	0.934516	0.930249	0.924929	0.919863	0.9157	0.909659	0.90243	0.899757	0.89471	0.893127	0.89321	0.895862	0.900865	0.90642	0.914433	0.919814	0.926202	0.933913	0.948767	0.97455	1.01175	1.05197	1.08291	1.10533	1.12015
MF26T24_03	12	26	MUSCLE	T	24	M	03		0.953334	0.95652	0.957738	0.957647	0.961048	0.979701	0.999829	1.03258	1.05227	1.0698	1.07342	1.07824	1.08154	1.08199	1.08074	1.07585	1.07271	1.06299	1.05471	1.04701	1.03484	1.02673	1.01546	1.01032	1.00378	1.00044	1.00033	1.00225	1.0097	1.01733	1.02645	1.0361	1.04551	1.05527	1.07615	1.11322	1.16737	1.22878	1.27607	1.31027	1.33344
SF01C03_01	01	01	SKIN	C	03	S	01		0.516027	0.488633	0.463793	0.440156	0.421999	0.410105	0.40484	0.403857	0.403445	0.403265	0.404303	0.40409	0.404204	0.403882	0.403627	0.403091	0.403104	0.402704	0.402331	0.402507	0.402816	0.403703	0.404837	0.406267	0.407742	0.409881	0.412265	0.415235	0.418939	0.422636	0.426721	0.431425	0.436052	0.441331	0.447813	0.456924	0.469639	0.483748	0.496626	0.507687	0.51642
SF01C03_02	01	01	SKIN	C	03	S	02		0.527539	0.503621	0.481587	0.460882	0.443901	0.432576	0.426526	0.424622	0.423774	0.422898	0.423023	0.422968	0.422798	0.422597	0.42259	0.422318	0.422065	0.421567	0.421626	0.422098	0.422408	0.423329	0.424681	0.425709	0.42762	0.429782	0.431788	0.434583	0.437551	0.440773	0.444346	0.44824	0.45185	0.456084	0.461528	0.469077	0.479651	0.491604	0.502865	0.512115	0.519785
SF01C03_03	01	01	SKIN	C	03	S	03		0.534848	0.510909	0.488325	0.467446	0.450609	0.438788	0.433475	0.432061	0.431202	0.430627	0.431468	0.43087	0.431393	0.430906	0.430732	0.430386	0.430417	0.429766	0.42998	0.429849	0.429991	0.430652	0.431729	0.432783	0.434448	0.436292	0.438418	0.441216	0.444099	0.447638	0.451399	0.455298	0.459053	0.463655	0.469074	0.477347	0.488483	0.501163	0.512785	0.5224	0.53032
SF05C03_01	03	05	SKIN	C	03	S	01		0.471423	0.450842	0.430875	0.411109	0.395933	0.386671	0.382691	0.382285	0.382045	0.381816	0.381129	0.380042	0.378417	0.377193	0.374839	0.372665	0.370832	0.369275	0.367719	0.366822	0.366083	0.365779	0.366079	0.366457	0.367355	0.368801	0.370461	0.372683	0.375611	0.378528	0.381806	0.38535	0.389104	0.39285	0.39822	0.406224	0.417822	0.431007	0.44291	0.452034	0.459199
SF05C03_02	03	05	SKIN	C	03	S	02		0.457725	0.433438	0.410653	0.38965	0.373858	0.364046	0.360723	0.362	0.362944	0.363119	0.362968	0.361669	0.359746	0.357702	0.35487	0.352264	0.349318	0.346872	0.344513	0.342445	0.341111	0.339773	0.339459	0.339254	0.3396	0.340569	0.342237	0.344376	0.347324	0.35067	0.354259	0.358027	0.362171	0.366785	0.372713	0.382618	0.397012	0.414285	0.42986	0.441852	0.451016
SF05C03_03	03	05	SKIN	C	03	S	03		0.486806	0.459925	0.435372	0.411649	0.39347	0.384342	0.381954	0.385668	0.389369	0.391474	0.392273	0.391817	0.390154	0.388802	0.385522	0.382724	0.379806	0.377027	0.373943	0.371877	0.370126	0.368663	0.367729	0.367301	0.36765	0.368699	0.370573	0.373269	0.377208	0.381448	0.386657	0.392222	0.398304	0.40507	0.414148	0.428731	0.450568	0.476104	0.49974	0.51817	0.532196
SF09C03_01	05	09	SKIN	C	03	S	01		0.278363	0.257138	0.236523	0.21753	0.203617	0.194569	0.190445	0.189876	0.19009	0.190297	0.18997	0.190172	0.190001	0.189581	0.188594	0.187742	0.18738	0.18644	0.185792	0.185494	0.185253	0.184942	0.185676	0.185877	0.187075	0.18852	0.190445	0.192533	0.195136	0.198409	0.201348	0.204979	0.208421	0.212216	0.217502	0.225154	0.235835	0.247965	0.258911	0.267734	0.274759
SF09C03_02	05	09	SKIN	C	03	S	02		0.321663	0.298763	0.276518	0.254983	0.239199	0.229599	0.225714	0.225501	0.226138	0.226754	0.227018	0.227416	0.227076	0.226644	0.225497	0.224934	0.224269	0.223157	0.222394	0.221858	0.221787	0.221497	0.221698	0.222181	0.223315	0.224368	0.226477	0.229111	0.231884	0.235593	0.239127	0.242803	0.246777	0.250952	0.256881	0.265781	0.27877	0.294179	0.308285	0.320176	0.329404
SF09C03_03	05	09	SKIN	C	03	S	03		0.38194	0.360677	0.33965	0.320749	0.306018	0.296094	0.292026	0.291494	0.292047	0.291967	0.291443	0.291875	0.29176	0.291207	0.290716	0.290184	0.289521	0.289322	0.288864	0.288771	0.28874	0.288928	0.28966	0.289914	0.291162	0.292637	0.294493	0.29698	0.299601	0.302653	0.305893	0.30927	0.312406	0.316185	0.321551	0.329045	0.340277	0.353078	0.364651	0.374499	0.382497
SF13C03_01	07	13	SKIN	C	03	S	01		0.613465	0.591414	0.569206	0.549492	0.535206	0.527306	0.524711	0.524499	0.524613	0.525519	0.52511	0.52437	0.524307	0.523631	0.522283	0.521109	0.520741	0.520225	0.519866	0.519949	0.520127	0.520272	0.521236	0.521974	0.523144	0.524686	0.526768	0.528786	0.531971	0.535088	0.538181	0.541953	0.545383	0.549547	0.554744	0.562549	0.573229	0.585052	0.595916	0.605401	0.613746
SF13C03_02	07	13	SKIN	C	03	S	02		0.543636	0.523258	0.502404	0.483119	0.469728	0.461872	0.459075	0.458656	0.458604	0.45903	0.458341	0.458502	0.457305	0.456531	0.455539	0.454807	0.454678	0.454165	0.454018	0.454459	0.455124	0.455747	0.457081	0.45865	0.460368	0.462637	0.464967	0.467562	0.470958	0.474129	0.47781	0.481589	0.485012	0.488906	0.493897	0.500898	0.510551	0.521335	0.531044	0.539708	0.546798
SF13C03_03	07	13	SKIN	C	03	S	03		0.577173	0.556802	0.536385	0.517061	0.50259	0.494972	0.49187	0.490831	0.490968	0.490942	0.490426	0.490262	0.489	0.488076	0.486503	0.486116	0.485735	0.485103	0.484343	0.485086	0.485195	0.485901	0.487102	0.488308	0.489921	0.491957	0.494219	0.496774	0.500155	0.503425	0.50693	0.510607	0.514399	0.518493	0.523497	0.531133	0.542301	0.554899	0.566545	0.57659	0.584831
SF17C03_01	09	17	SKIN	C	03	S	01		0.565862	0.543325	0.5222	0.503047	0.487344	0.477004	0.472709	0.471987	0.472955	0.473294	0.473487	0.473687	0.473583	0.473575	0.473562	0.472961	0.472898	0.473223	0.473361	0.474375	0.475005	0.476633	0.478369	0.480293	0.482469	0.485198	0.488067	0.491554	0.49537	0.499417	0.503936	0.508613	0.512976	0.518186	0.524543	0.533473	0.545874	0.559646	0.572313	0.582777	0.590916
SF17C03_02	09	17	SKIN	C	03	S	02		0.525546	0.502582	0.482209	0.46153	0.44559	0.43537	0.431062	0.430379	0.43069	0.430835	0.430877	0.430866	0.430645	0.430627	0.429813	0.428715	0.428195	0.428189	0.427774	0.428133	0.428802	0.429996	0.431086	0.432412	0.434201	0.437019	0.439322	0.442578	0.445953	0.44954	0.453875	0.458087	0.462163	0.466815	0.473011	0.481558	0.493643	0.507702	0.520288	0.530968	0.539827
SF17C03_03	09	17	SKIN	C	03	S	03		0.567869	0.546459	0.527051	0.507636	0.493057	0.482558	0.478436	0.477992	0.478435	0.479219	0.479232	0.479421	0.479092	0.479034	0.478446	0.477917	0.477264	0.477075	0.47705	0.477323	0.478171	0.479146	0.480567	0.481678	0.483592	0.486209	0.488482	0.491553	0.495088	0.498806	0.503143	0.507268	0.511485	0.516349	0.522595	0.531555	0.544001	0.558215	0.57091	0.581087	0.589697
SF23C03_01	11	23	SKIN	C	03	S	01		0.559661	0.538778	0.518873	0.498648	0.484783	0.475675	0.471013	0.46921	0.468681	0.467706	0.466809	0.466006	0.463786	0.463006	0.460689	0.458281	0.456884	0.455031	0.453203	0.452201	0.451657	0.450713	0.450735	0.450827	0.45087	0.451857	0.452889	0.454329	0.456593	0.458563	0.46096	0.463476	0.466352	0.469721	0.47376	0.480634	0.490072	0.501754	0.512512	0.521699	0.528998
SF23C03_02	11	23	SKIN	C	03	S	02		0.53312	0.510817	0.490356	0.470154	0.45429	0.444039	0.43893	0.437352	0.435947	0.43495	0.433915	0.432593	0.430635	0.428528	0.425684	0.423428	0.42154	0.41893	0.417152	0.415874	0.4149	0.413952	0.413693	0.413523	0.413739	0.41437	0.415374	0.416744	0.418564	0.42042	0.4228	0.425205	0.427893	0.431176	0.435412	0.44257	0.453174	0.466258	0.478962	0.489638	0.498179
SF23C03_03	11	23	SKIN	C	03	S	03		0.599641	0.578466	0.558211	0.538482	0.524087	0.514675	0.509319	0.50726	0.505903	0.505088	0.504518	0.502938	0.500651	0.499089	0.496897	0.494396	0.492665	0.490042	0.488382	0.486769	0.485147	0.484235	0.483642	0.483152	0.483081	0.483646	0.484409	0.485427	0.48712	0.488829	0.490897	0.493183	0.495791	0.498609	0.50258	0.509057	0.5186	0.529653	0.539676	0.547975	0.554236
SF02T03_01	01	02	SKIN	T	03	S	01		0.528312	0.504638	0.48103	0.458904	0.442291	0.432225	0.428046	0.42681	0.425735	0.425357	0.425431	0.425173	0.42476	0.424393	0.423486	0.423064	0.422987	0.422893	0.42315	0.423997	0.425301	0.426676	0.428439	0.430509	0.432901	0.435892	0.439058	0.442348	0.446161	0.450335	0.45426	0.45845	0.462818	0.467571	0.473703	0.481998	0.493451	0.507151	0.520594	0.532102	0.541581
SF02T03_02	01	02	SKIN	T	03	S	02		0.586746	0.56497	0.543729	0.523864	0.508472	0.499311	0.495636	0.49422	0.493753	0.493515	0.493472	0.493433	0.49294	0.492352	0.491232	0.490781	0.490752	0.490383	0.489909	0.490551	0.491046	0.491833	0.49345	0.494637	0.496485	0.498953	0.501474	0.504433	0.507963	0.51132	0.515019	0.518989	0.523029	0.527555	0.533323	0.541328	0.552448	0.565604	0.578008	0.588581	0.597357
SF02T03_03	01	02	SKIN	T	03	S	03		0.544355	0.520505	0.4971	0.474878	0.458432	0.448285	0.444032	0.442526	0.441737	0.441439	0.441332	0.440998	0.440237	0.439453	0.438577	0.437698	0.437472	0.437517	0.437695	0.438391	0.439304	0.440352	0.442145	0.444345	0.446744	0.44936	0.452523	0.456224	0.460231	0.464139	0.468474	0.473117	0.477912	0.482857	0.4894	0.497935	0.509799	0.523305	0.535842	0.54625	0.554954
SF06T03_01	03	06	SKIN	T	03	S	01		0.598051	0.572486	0.548716	0.526585	0.509212	0.499737	0.496112	0.495586	0.496739	0.496575	0.497155	0.496119	0.495	0.49394	0.492432	0.490012	0.488267	0.486157	0.484309	0.483031	0.481283	0.480334	0.479583	0.478905	0.478627	0.479273	0.48042	0.482066	0.484739	0.487248	0.490377	0.494114	0.497576	0.501786	0.508087	0.51742	0.531014	0.547015	0.561459	0.573969	0.584751
SF06T03_02	03	06	SKIN	T	03	S	02		0.538387	0.513093	0.489301	0.466803	0.449909	0.439648	0.436707	0.436716	0.43727	0.437855	0.438099	0.438018	0.436783	0.436118	0.435013	0.433549	0.431971	0.430626	0.429173	0.428605	0.427492	0.427354	0.427325	0.427552	0.428111	0.429318	0.43132	0.433697	0.436596	0.439845	0.443254	0.44724	0.451722	0.456213	0.462751	0.472976	0.487942	0.505872	0.5231	0.537775	0.550273
SF06T03_03	03	06	SKIN	T	03	S	03		0.582796	0.558778	0.535332	0.513446	0.498035	0.488954	0.486075	0.486018	0.485946	0.486206	0.486942	0.487175	0.486547	0.486587	0.485474	0.484478	0.483335	0.482439	0.481946	0.481326	0.48102	0.481597	0.481777	0.48242	0.483152	0.484722	0.486573	0.488853	0.492303	0.495379	0.498809	0.502864	0.506783	0.511252	0.517381	0.526582	0.53929	0.554117	0.567723	0.579223	0.588988
SF10T03_01	05	10	SKIN	T	03	S	01		0.420237	0.400066	0.381491	0.363612	0.347781	0.336953	0.331554	0.329896	0.328928	0.327701	0.326271	0.324486	0.322847	0.320599	0.318761	0.316165	0.313974	0.311688	0.308916	0.306634	0.304673	0.302626	0.301186	0.299873	0.299259	0.298881	0.299187	0.299675	0.30124	0.302536	0.304703	0.306849	0.309351	0.312566	0.317207	0.325177	0.337565	0.352895	0.367453	0.379442	0.388936
SF10T03_02	05	10	SKIN	T	03	S	02		0.446508	0.425496	0.405908	0.386947	0.370476	0.359601	0.354321	0.352827	0.352187	0.351669	0.349982	0.349081	0.347631	0.345586	0.344073	0.342345	0.340309	0.338337	0.3361	0.334102	0.332823	0.330997	0.330276	0.329396	0.328972	0.329531	0.33037	0.331398	0.333371	0.33523	0.338082	0.340794	0.343724	0.347416	0.352519	0.360857	0.373472	0.389111	0.403457	0.415745	0.424862
SF10T03_03	05	10	SKIN	T	03	S	03		0.449092	0.429413	0.410556	0.39324	0.37822	0.367255	0.362003	0.359665	0.358459	0.35693	0.35583	0.354186	0.352102	0.35028	0.348446	0.346143	0.344573	0.342043	0.339899	0.337729	0.336246	0.334282	0.333428	0.331734	0.331445	0.331308	0.33184	0.332413	0.333802	0.335433	0.337559	0.339565	0.34218	0.345084	0.349399	0.35664	0.367801	0.381344	0.393923	0.404552	0.412847
SF14T03_01	07	14	SKIN	T	03	S	01		0.513648	0.491629	0.47098	0.450973	0.436802	0.428148	0.425301	0.424853	0.425283	0.425293	0.425854	0.425952	0.42587	0.425545	0.425316	0.424383	0.424492	0.424662	0.424416	0.425159	0.425971	0.427048	0.428671	0.430457	0.432303	0.435676	0.438399	0.442009	0.445926	0.449876	0.454593	0.459058	0.463671	0.468416	0.474548	0.482601	0.493725	0.505824	0.516815	0.525859	0.53314
SF14T03_02	07	14	SKIN	T	03	S	02		0.530086	0.509397	0.488986	0.468902	0.456009	0.448214	0.444773	0.444529	0.445739	0.445913	0.446023	0.446587	0.446245	0.446261	0.445593	0.445111	0.445386	0.445053	0.444902	0.44577	0.446409	0.447415	0.448755	0.450723	0.452519	0.455349	0.458062	0.461714	0.465497	0.469436	0.473766	0.478411	0.482825	0.487716	0.493786	0.502	0.513113	0.525463	0.536438	0.545441	0.552954
SF14T03_03	07	14	SKIN	T	03	S	03		0.482521	0.458931	0.436509	0.415113	0.399668	0.390073	0.385856	0.385263	0.385339	0.385567	0.385749	0.386006	0.38589	0.385613	0.38507	0.384551	0.384405	0.384304	0.384248	0.38507	0.38584	0.38732	0.389102	0.391014	0.393184	0.396271	0.399276	0.402878	0.406579	0.410479	0.415017	0.419245	0.424005	0.428731	0.434621	0.442877	0.45407	0.466996	0.479145	0.489501	0.49807
SF18T03_01	09	18	SKIN	T	03	S	01		0.456947	0.435087	0.413782	0.393964	0.378041	0.368345	0.363817	0.362119	0.362063	0.362127	0.36191	0.361405	0.361474	0.361113	0.359858	0.358922	0.358257	0.357257	0.356126	0.355486	0.35484	0.354963	0.355055	0.355385	0.356261	0.357552	0.359074	0.361381	0.363731	0.36667	0.370171	0.373404	0.376873	0.381025	0.386132	0.39361	0.40445	0.416627	0.427625	0.436851	0.443829
SF18T03_02	09	18	SKIN	T	03	S	02		0.411537	0.387744	0.365727	0.345125	0.32923	0.319163	0.314438	0.313291	0.313054	0.313034	0.313101	0.31289	0.313198	0.312369	0.311557	0.311138	0.310377	0.3095	0.308706	0.308295	0.30811	0.308286	0.308404	0.30916	0.310195	0.311937	0.313892	0.316389	0.319157	0.322512	0.325877	0.329834	0.333649	0.338062	0.34348	0.351253	0.362209	0.375018	0.386491	0.3964	0.404143
SF18T03_03	09	18	SKIN	T	03	S	03		0.469994	0.447703	0.42631	0.407	0.391548	0.381021	0.37674	0.375293	0.374777	0.375137	0.374671	0.374026	0.374192	0.373608	0.373025	0.371665	0.370986	0.370484	0.369493	0.368792	0.368761	0.369074	0.368852	0.369374	0.370418	0.371516	0.373383	0.375664	0.378212	0.381261	0.38449	0.387846	0.391394	0.395489	0.400924	0.408786	0.419452	0.431439	0.442443	0.451507	0.458481
SF24T03_01	11	24	SKIN	T	03	S	01		0.666846	0.646546	0.627454	0.609215	0.594742	0.585728	0.58161	0.580472	0.579599	0.577829	0.57637	0.574114	0.570889	0.568524	0.565482	0.56249	0.5591	0.556883	0.553778	0.551728	0.549389	0.547697	0.546717	0.545993	0.544895	0.545315	0.545667	0.546578	0.548304	0.54999	0.552533	0.555284	0.5583	0.561391	0.566572	0.574703	0.587446	0.602037	0.615423	0.626199	0.634764
SF24T03_02	11	24	SKIN	T	03	S	02		0.619782	0.598478	0.57834	0.558325	0.542021	0.533219	0.529256	0.528004	0.527539	0.52609	0.524465	0.522347	0.520487	0.518262	0.516013	0.513226	0.510749	0.508502	0.506677	0.505371	0.503554	0.502742	0.502228	0.501955	0.502275	0.502665	0.503984	0.505331	0.507446	0.509795	0.512844	0.515979	0.519237	0.522748	0.528029	0.53642	0.548669	0.563209	0.576184	0.586712	0.5956
SF24T03_03	11	24	SKIN	T	03	S	03		0.604012	0.581493	0.561225	0.54051	0.524611	0.515014	0.510401	0.508623	0.507752	0.506822	0.505613	0.50355	0.50188	0.500157	0.497453	0.495387	0.493199	0.491589	0.489455	0.488669	0.487403	0.486749	0.486618	0.486453	0.487331	0.488179	0.489776	0.49136	0.494059	0.496646	0.499913	0.503602	0.507236	0.511262	0.516971	0.525879	0.538716	0.553906	0.567798	0.579531	0.589128
SF03C24_01	02	03	SKIN	C	24	S	01		0.641219	0.614054	0.588153	0.563664	0.544931	0.533602	0.528822	0.526934	0.526702	0.526462	0.526792	0.526184	0.525507	0.52435	0.522926	0.520813	0.52021	0.518559	0.516904	0.515702	0.514796	0.513576	0.512821	0.512319	0.512574	0.513005	0.514143	0.515655	0.518026	0.520542	0.523768	0.527535	0.531397	0.535884	0.542196	0.551389	0.564517	0.579995	0.594235	0.60613	0.615559
SF03C24_02	02	03	SKIN	C	24	S	02		0.635658	0.608382	0.581996	0.557143	0.537632	0.525981	0.520891	0.51774	0.517197	0.51724	0.516942	0.515378	0.514427	0.512961	0.51103	0.508839	0.507434	0.505857	0.504216	0.502093	0.500987	0.499788	0.498772	0.497752	0.497767	0.497904	0.498616	0.500133	0.501811	0.503979	0.506881	0.510089	0.513658	0.517656	0.523584	0.532488	0.544809	0.560044	0.574378	0.586912	0.596647
SF03C24_03	02	03	SKIN	C	24	S	03		0.609653	0.580605	0.553812	0.529034	0.510483	0.498575	0.493751	0.491584	0.491953	0.491808	0.492191	0.491125	0.490588	0.489666	0.488675	0.48708	0.48651	0.48513	0.483955	0.482834	0.482042	0.481379	0.481071	0.480972	0.481088	0.48223	0.483641	0.485368	0.487692	0.490876	0.494386	0.498141	0.502242	0.50675	0.513611	0.522846	0.536123	0.55207	0.566934	0.579837	0.589964
SF07C24_01	04	07	SKIN	C	24	S	01		0.618426	0.598481	0.578853	0.560667	0.547727	0.539133	0.53555	0.533515	0.532898	0.531092	0.529846	0.528527	0.525107	0.523692	0.52033	0.517512	0.5148	0.511817	0.509683	0.507436	0.506041	0.503951	0.503167	0.501878	0.501181	0.501015	0.501297	0.501841	0.503269	0.504551	0.506273	0.508086	0.510182	0.512372	0.515935	0.522267	0.531233	0.541572	0.551989	0.560393	0.567579
SF07C24_02	04	07	SKIN	C	24	S	02		0.554102	0.531947	0.510489	0.491275	0.477915	0.469806	0.466337	0.46469	0.464492	0.462766	0.461992	0.46078	0.458582	0.456803	0.454407	0.452216	0.45041	0.448255	0.44649	0.445077	0.444277	0.443375	0.442856	0.442363	0.442373	0.442713	0.443422	0.444488	0.446147	0.447696	0.44978	0.45199	0.454229	0.456723	0.460571	0.46719	0.476432	0.487139	0.497942	0.507356	0.515089
SF07C24_03	04	07	SKIN	C	24	S	03		0.562341	0.540621	0.51965	0.500312	0.486728	0.478659	0.475093	0.473581	0.473066	0.471734	0.470574	0.469308	0.467041	0.465166	0.46298	0.460005	0.4581	0.455529	0.453411	0.45167	0.450346	0.449188	0.448446	0.447945	0.447334	0.447287	0.448048	0.449341	0.450655	0.452062	0.453994	0.455902	0.458168	0.460687	0.464593	0.471139	0.48094	0.492486	0.503964	0.513752	0.522106
SF11C24_01	06	11	SKIN	C	24	S	01		0.577796	0.559669	0.542869	0.526807	0.515672	0.509444	0.507143	0.505862	0.504255	0.502936	0.501699	0.498931	0.497306	0.49464	0.491906	0.489612	0.487054	0.484163	0.482263	0.480554	0.47886	0.477358	0.476893	0.476089	0.475992	0.476284	0.476912	0.477928	0.479542	0.481391	0.483615	0.485978	0.488569	0.491398	0.495256	0.501706	0.511091	0.522134	0.532334	0.540467	0.547062
SF11C24_02	06	11	SKIN	C	24	S	02		0.611227	0.591295	0.573464	0.556294	0.54306	0.534905	0.531605	0.530147	0.529383	0.52799	0.525684	0.523252	0.520812	0.518057	0.515532	0.51266	0.510226	0.5073	0.50485	0.502916	0.500745	0.499593	0.498762	0.497541	0.497341	0.497543	0.498119	0.498857	0.500381	0.501956	0.504212	0.506669	0.509121	0.512167	0.516201	0.522909	0.533735	0.546802	0.559267	0.56964	0.577898
SF11C24_03	06	11	SKIN	C	24	S	03		0.550983	0.532677	0.515277	0.498305	0.485604	0.477401	0.473389	0.471681	0.470029	0.468388	0.466759	0.464462	0.462357	0.459638	0.456857	0.454207	0.451677	0.448994	0.446679	0.444798	0.442641	0.441697	0.440804	0.440289	0.439828	0.440015	0.440572	0.441427	0.442627	0.444289	0.446208	0.448192	0.450676	0.453363	0.457092	0.463246	0.472992	0.484791	0.496003	0.505826	0.513482
SF15C24_01	08	15	SKIN	C	24	S	01		0.464756	0.44132	0.418872	0.397218	0.380534	0.370107	0.366512	0.365901	0.365599	0.366389	0.366829	0.366486	0.367388	0.366236	0.365898	0.365546	0.364354	0.364048	0.36367	0.363306	0.363177	0.363795	0.364344	0.365221	0.366091	0.368171	0.370371	0.3732	0.37662	0.380136	0.384278	0.38832	0.392499	0.397477	0.40312	0.411859	0.423589	0.436764	0.448661	0.458647	0.466781
SF15C24_02	08	15	SKIN	C	24	S	02		0.457195	0.433804	0.41162	0.389011	0.371829	0.361097	0.355695	0.354683	0.354807	0.355592	0.356063	0.355785	0.356056	0.355852	0.355328	0.355199	0.354527	0.354409	0.354204	0.354539	0.354793	0.35547	0.356326	0.357724	0.359315	0.361143	0.363778	0.366579	0.370173	0.373877	0.378208	0.382039	0.386214	0.390998	0.396778	0.405435	0.41687	0.430248	0.442712	0.45326	0.462274
SF15C24_03	08	15	SKIN	C	24	S	03		0.503999	0.481482	0.459658	0.438476	0.422203	0.412388	0.407665	0.406656	0.40678	0.407073	0.406796	0.406668	0.406979	0.406215	0.405684	0.405042	0.40427	0.403543	0.403142	0.402807	0.402626	0.403083	0.403485	0.403982	0.405247	0.406873	0.409022	0.411417	0.414674	0.418125	0.422172	0.426177	0.430218	0.43495	0.440534	0.449653	0.461864	0.475547	0.487731	0.497935	0.506251
SF19C24_01	10	19	SKIN	C	24	S	01		0.0602564	0.0401854	0.0203159	-3.65e-05	-0.0145123	-0.0243612	-0.0285569	-0.0293311	-0.029038	-0.0273072	-0.0264993	-0.0256376	-0.0243893	-0.023626	-0.0233413	-0.02268	-0.0218366	-0.0212433	-0.0204538	-0.0192917	-0.0186595	-0.0174546	-0.0161062	-0.0146477	-0.0124254	-0.010214	-0.00763942	-0.00469758	-0.00122464	0.00227735	0.00568298	0.0097901	0.0136143	0.0178132	0.0232881	0.0311282	0.0420336	0.0542141	0.065939	0.0756476	0.0838605
SF19C24_02	10	19	SKIN	C	24	S	02		0.0293862	0.00784787	-0.0118583	-0.0316125	-0.0469247	-0.056182	-0.059045	-0.0594454	-0.0585227	-0.0566194	-0.0546017	-0.0532378	-0.0516967	-0.0499854	-0.0495699	-0.0480862	-0.0465645	-0.0454941	-0.0440691	-0.0426173	-0.0412272	-0.039629	-0.0377106	-0.0355198	-0.0328451	-0.0302703	-0.0269161	-0.0234489	-0.0194928	-0.0153162	-0.0108648	-0.00647254	-0.00201034	0.00262594	0.00873217	0.0174367	0.0289303	0.0419113	0.0540311	0.0642863	0.0727456
SF19C24_03	10	19	SKIN	C	24	S	03		0.0629896	0.0435378	0.0246103	0.00628079	-0.00881773	-0.0182172	-0.0216782	-0.0217659	-0.0208749	-0.019148	-0.0183724	-0.0178895	-0.0166098	-0.015893	-0.0157078	-0.0157925	-0.0150011	-0.0153376	-0.015102	-0.0144371	-0.0145054	-0.0139263	-0.0131583	-0.0122412	-0.0107325	-0.00918605	-0.00704078	-0.00450076	-0.00121974	0.0019165	0.00533739	0.00876744	0.01228	0.0163517	0.021858	0.0298832	0.0411189	0.0537519	0.0651677	0.0748799	0.0827963
SF25C24_01	12	25	SKIN	C	24	S	01		0.515247	0.492056	0.46958	0.449674	0.433889	0.423608	0.419633	0.418755	0.419631	0.419755	0.420001	0.419886	0.419078	0.418161	0.417175	0.415271	0.413257	0.411909	0.410883	0.409954	0.409031	0.409157	0.409586	0.40978	0.411082	0.412753	0.414936	0.417677	0.420613	0.423947	0.427562	0.431144	0.434714	0.438842	0.444342	0.45268	0.46483	0.478382	0.491016	0.501191	0.509236
SF25C24_02	12	25	SKIN	C	24	S	02		0.572612	0.550457	0.529714	0.509236	0.493491	0.483498	0.478596	0.478065	0.478399	0.478809	0.478786	0.478085	0.477314	0.476614	0.475384	0.473631	0.471739	0.470609	0.46926	0.468409	0.467583	0.466934	0.46718	0.467351	0.468099	0.469903	0.471543	0.473768	0.476639	0.479478	0.483095	0.486451	0.489809	0.493338	0.498576	0.50699	0.519067	0.532486	0.544646	0.554221	0.561934
SF25C24_03	12	25	SKIN	C	24	S	03		0.513739	0.48867	0.466281	0.444919	0.428254	0.417397	0.413111	0.412488	0.412982	0.413765	0.413835	0.413461	0.412976	0.412152	0.410832	0.409598	0.407893	0.406307	0.40506	0.404208	0.403691	0.403207	0.403845	0.404082	0.405567	0.407105	0.40922	0.411765	0.4151	0.418388	0.422182	0.425766	0.429644	0.433937	0.439518	0.44836	0.461097	0.475987	0.489445	0.500731	0.509895
SF04T24_01	02	04	SKIN	T	24	S	01		0.649096	0.626446	0.604541	0.583025	0.566651	0.555456	0.549821	0.546431	0.544139	0.540898	0.537729	0.534904	0.531153	0.528656	0.524781	0.520674	0.517435	0.514379	0.511215	0.509332	0.507063	0.505271	0.503674	0.502669	0.501705	0.501773	0.502226	0.502666	0.504065	0.505673	0.507323	0.509761	0.512389	0.515597	0.520114	0.528201	0.540867	0.556853	0.572896	0.586656	0.597644
SF04T24_02	02	04	SKIN	T	24	S	02		0.661391	0.639706	0.619046	0.599097	0.582921	0.572875	0.566963	0.564223	0.562751	0.56063	0.55842	0.556302	0.55354	0.551479	0.548707	0.545445	0.543338	0.541193	0.539159	0.537431	0.536433	0.535276	0.534556	0.534093	0.533869	0.534482	0.535187	0.536282	0.538314	0.540467	0.542471	0.545407	0.548238	0.551472	0.556253	0.564098	0.575641	0.589931	0.603519	0.614667	0.624215
SF04T24_03	02	04	SKIN	T	24	S	03		0.663662	0.641363	0.618922	0.599374	0.583783	0.57333	0.567302	0.565227	0.562524	0.560221	0.558935	0.556276	0.553947	0.551427	0.549105	0.546195	0.544034	0.54153	0.540139	0.538367	0.53793	0.536702	0.536202	0.536462	0.536151	0.537414	0.538268	0.539721	0.542084	0.544336	0.546828	0.549643	0.552536	0.556214	0.56108	0.568472	0.579986	0.593902	0.6073	0.61806	0.627057
SF08T24_01	04	08	SKIN	T	24	S	01		0.559076	0.543175	0.527282	0.511459	0.499646	0.49219	0.48732	0.484773	0.483995	0.482355	0.480627	0.479087	0.476857	0.475211	0.472947	0.470918	0.469156	0.467838	0.46607	0.465156	0.464025	0.463274	0.462831	0.462457	0.462558	0.463142	0.46396	0.465245	0.46649	0.468135	0.470134	0.472115	0.474175	0.476517	0.480025	0.485884	0.49427	0.504456	0.513573	0.521932	0.528324
SF08T24_02	04	08	SKIN	T	24	S	02		0.545812	0.52893	0.512795	0.496799	0.484225	0.476208	0.47082	0.468939	0.467635	0.466409	0.465083	0.464295	0.461655	0.460467	0.458273	0.456086	0.454478	0.452785	0.451503	0.450484	0.449522	0.448909	0.4488	0.44898	0.449358	0.450189	0.451028	0.452518	0.453999	0.456033	0.458278	0.460293	0.462574	0.465133	0.468764	0.474554	0.482951	0.492941	0.5019	0.510116	0.516665
SF08T24_03	04	08	SKIN	T	24	S	03		0.662876	0.648469	0.633319	0.617343	0.60582	0.597144	0.592023	0.589283	0.587535	0.584934	0.581673	0.579605	0.576384	0.573645	0.57018	0.567504	0.564803	0.562591	0.559925	0.557808	0.555579	0.553853	0.552277	0.551068	0.549401	0.549162	0.54893	0.548954	0.549122	0.550215	0.551052	0.552525	0.554083	0.555976	0.55956	0.566221	0.577216	0.591026	0.604468	0.616713	0.626534
SF12T24_01	06	12	SKIN	T	24	S	01		0.676393	0.656268	0.637952	0.621393	0.605854	0.596077	0.591212	0.589207	0.587977	0.586453	0.584608	0.582653	0.579814	0.578023	0.575383	0.571865	0.570008	0.56702	0.564729	0.562614	0.560954	0.559699	0.558867	0.558148	0.55816	0.558477	0.559604	0.560665	0.562716	0.564879	0.567841	0.570561	0.573213	0.576267	0.580684	0.588174	0.598799	0.611211	0.622266	0.630904	0.6376
SF12T24_02	06	12	SKIN	T	24	S	02		0.647783	0.628288	0.609943	0.592685	0.578625	0.568653	0.563891	0.562144	0.560716	0.559968	0.558198	0.55622	0.553827	0.552075	0.549178	0.546762	0.544682	0.542048	0.540002	0.538423	0.536934	0.53581	0.535068	0.53472	0.534524	0.535636	0.536983	0.538038	0.540321	0.542716	0.545308	0.548271	0.551215	0.554148	0.559068	0.566363	0.577017	0.589528	0.60076	0.609812	0.616767
SF12T24_03	06	12	SKIN	T	24	S	03		0.658948	0.638802	0.621591	0.605035	0.590039	0.580996	0.576091	0.574351	0.574148	0.572256	0.570875	0.568384	0.566191	0.563967	0.562029	0.55927	0.557334	0.554687	0.551985	0.55086	0.549018	0.548304	0.547332	0.546544	0.546697	0.547245	0.54863	0.549537	0.552022	0.55445	0.556878	0.56014	0.563124	0.566117	0.571131	0.578789	0.589671	0.602211	0.613463	0.621997	0.628836
SF16T24_01	08	16	SKIN	T	24	S	01		0.470781	0.446768	0.422456	0.399491	0.382271	0.370968	0.365968	0.365677	0.365407	0.366527	0.367085	0.367336	0.367211	0.366704	0.365754	0.365501	0.364419	0.363019	0.362507	0.361477	0.360647	0.360409	0.35987	0.359815	0.36022	0.361498	0.363255	0.365756	0.368683	0.371959	0.375993	0.380362	0.384867	0.390208	0.3971	0.407061	0.420779	0.436665	0.450532	0.461909	0.471085
SF16T24_02	08	16	SKIN	T	24	S	02		0.488867	0.463656	0.441272	0.417251	0.400154	0.391273	0.388223	0.390666	0.393689	0.394951	0.39556	0.395327	0.394615	0.393048	0.39058	0.388162	0.385511	0.382202	0.379438	0.376996	0.374547	0.372065	0.370538	0.369566	0.368872	0.369885	0.371142	0.373416	0.377004	0.380886	0.385684	0.390816	0.396218	0.403017	0.411403	0.424663	0.444145	0.466635	0.486501	0.502069	0.513618
SF16T24_03	08	16	SKIN	T	24	S	03		0.517083	0.498333	0.479771	0.460672	0.44697	0.438473	0.434903	0.434912	0.435546	0.435813	0.436732	0.435408	0.435112	0.434121	0.432775	0.432033	0.430862	0.428926	0.427851	0.426641	0.424862	0.424055	0.422996	0.422489	0.422199	0.422559	0.423834	0.425531	0.428185	0.430559	0.434105	0.437726	0.441833	0.446037	0.45244	0.461647	0.474703	0.489787	0.502453	0.512916	0.521288
SF20T24_01	10	20	SKIN	T	24	S	01		0.305685	0.287981	0.271006	0.255066	0.241851	0.232506	0.227178	0.224534	0.22293	0.222613	0.221409	0.220241	0.21961	0.218264	0.217212	0.215967	0.214552	0.213728	0.212476	0.211979	0.211245	0.210883	0.210682	0.21054	0.210997	0.211554	0.212435	0.213824	0.215312	0.216862	0.21874	0.220732	0.222424	0.224285	0.227633	0.232982	0.240814	0.249778	0.258427	0.265257	0.270963
SF20T24_02	10	20	SKIN	T	24	S	02		0.325194	0.304528	0.283897	0.263718	0.248405	0.237903	0.232443	0.230529	0.229678	0.230854	0.230771	0.231141	0.231164	0.231127	0.231153	0.230836	0.230571	0.230737	0.230957	0.231259	0.231492	0.232597	0.23353	0.234434	0.235889	0.237669	0.239608	0.242061	0.244519	0.247466	0.250781	0.253644	0.256565	0.259761	0.264609	0.271833	0.282229	0.294122	0.305583	0.314856	0.322489
SF20T24_03	10	20	SKIN	T	24	S	03		0.321569	0.303843	0.28541	0.26775	0.252989	0.242849	0.237213	0.233891	0.233223	0.233362	0.233071	0.23249	0.232481	0.232288	0.231914	0.231239	0.23125	0.230742	0.230674	0.230682	0.230434	0.231045	0.23154	0.232014	0.233087	0.234454	0.236098	0.23781	0.239733	0.242059	0.244768	0.247046	0.249446	0.251781	0.255783	0.261808	0.270304	0.279888	0.289218	0.296632	0.302761
SF26T24_01	12	26	SKIN	T	24	S	01		0.251328	0.23067	0.211015	0.191466	0.175835	0.166126	0.161806	0.161609	0.161154	0.162583	0.163588	0.163894	0.163722	0.164085	0.164777	0.164325	0.164886	0.164706	0.164742	0.164961	0.165891	0.166346	0.167043	0.16831	0.169535	0.171256	0.173411	0.175788	0.178668	0.182007	0.185449	0.189147	0.192358	0.196512	0.202011	0.209961	0.221136	0.233593	0.245264	0.254594	0.262591
SF26T24_02	12	26	SKIN	T	24	S	02		0.247619	0.226864	0.20751	0.187722	0.17341	0.163168	0.158152	0.157763	0.15752	0.158526	0.158962	0.15914	0.159214	0.159358	0.159353	0.159192	0.1591	0.15836	0.15792	0.158171	0.157695	0.158234	0.158329	0.15923	0.160335	0.161688	0.163163	0.165447	0.168027	0.170785	0.174037	0.177187	0.180585	0.184251	0.189068	0.196609	0.207147	0.219468	0.230518	0.239854	0.247558
SF26T24_03	12	26	SKIN	T	24	S	03		0.174255	0.151561	0.130354	0.108909	0.0931438	0.0829098	0.0784422	0.0782132	0.0791206	0.0807461	0.0820714	0.0831302	0.0842615	0.0848757	0.0854923	0.0861563	0.0867335	0.0867428	0.0875719	0.0883434	0.0894314	0.09042	0.0915826	0.0931663	0.0948781	0.097185	0.0995776	0.102565	0.105778	0.109536	0.113497	0.117557	0.121463	0.126312	0.131983	0.140494	0.152441	0.166309	0.17962	0.190889	0.200262
[truncated: 82 more columns]
